# Supplementary material for: Synthetic biology-instructed transdermal microneedle patch for traceable photodynamic therapy
Source: Nat Commun. 2022 Oct 20;13:6238. doi: 10.1038/s41467-022-33837-1 (PMC9585024; doi:10.1038/s41467-022-33837-1)
Supplement: Supplementary file 4 — Source Data [file 41467_2022_33837_MOESM4_ESM.xlsx]

## Sheet: Fig. 2b,d,e,f
Figure 2b												Figure 2d												Figure 2e												Figure 2f
																																					CCPCA Concentration (μg/mL)
	Encapsulation efficiency (%)					Encapsulation efficiency (%)							pH = 6.0					pH = 7.4							pH = 6.0					pH = 7.4							0	20	40	80	160
Feeding ratio of 5-ALA: CCPC NPs				Mean	SD				Mean	SD		Time (h)	Cumulative Ca2+ release (%)			Mean	SD	Cumulative Ca2+ release (%)			Mean	SD		Time (h)	Cumulative Cu2+ release (%)			Mean	SD	Cumulative Cu2+ release (%)			Mean	SD		Time (s)	Dissoved O2 (ppm)
0.01	9.63988	10.1138	9.86243	9.87204	0.237116	93.2571	107.688	98.231	99.7255	7.33081		0	0	0	0	0	0	0		0	0	0		0				0	0				0	0		0	7.35	7.37	7.36	7.35	7.36
0.025	23.4972	25.0841	22.3894	23.6569	1.35444	98.1254	102.865	89.7387	96.9096	6.64691		0.25	30.4377	30.4377	30.7071	30.5275	0.155515	14.5455	14.8148	13.7374	14.3659	0.560718		0.25	30.6667	32	30.6667	31.1111	0.7698	14.6667	14.6667	16	15.1111	0.7698		30	7.34	9.61	10.92	13.5	16.57
0.05	40.4844	33.8397	38.3544	37.5595	3.39289	82.3265	73.6245	78.1516	78.0342	4.35218		0.5	40.1347	40.404	39.8653	40.1347	0.26936	17.7778	17.7778	17.2391	17.5982	0.31103		0.5	36	34.6667	37.3333	36	1.33333	17.3333	17.3333	18.6667	17.7778	0.7698		60	7.35	10.73	12.82	16.44	19.57
0.075	53.1659	45.5256	55.8349	51.5088	5.35068	74.3256	67.4257	75.4546	72.402	4.34639		1	45.7912	46.5993	45.2525	45.881	0.677875	21.8182	21.2795	21.8182	21.6386	0.31103		1	40	38.6667	42.6667	40.4444	2.0367	18.6667	18.6667	21.3333	19.5556	1.5396		90	7.34	11.98	14.3	18.04	20.64
0.1	68.8545	61.4948	72.5949	67.6481	5.64753	73.5846	64.7296	79.3547	72.5563	7.36659		2	51.9865	53.3333	50.3704	51.8967	1.48352	22.0875	21.5488	22.8956	22.1773	0.677875		2	44	44	45.3333	44.4444	0.7698	20	20	21.3333	20.4444	0.7698		120	7.34	13.26	15.52	18.83	21.35
												4	56.5657	56.0269	57.3737	56.6554	0.677875	22.6263	21.8182	22.8956	22.4467	0.560718		4	46.6667	48	46.6667	47.1111	0.7698	22.6667	22.6667	21.3333	21.7778	0.7698		150	7.34	14.66	16.61	19.45	21.75
												8	59.798	58.9899	59.798	59.5286	0.466546	22.8956	22.0875	23.165	22.716	0.560718		8	50.6667	52	50.6667	51.1111	0.7698	22.6667	22.6667	24	23.1111	0.7698		180	7.35	15.49	17.43	19.93	21.74
												12	61.1448	60.0673	61.9529	61.055	0.945962	23.4343	23.165	23.4343	23.3446	0.155515		12	56	54.6667	56	55.5556	0.7698	25.3333	25.3333	24	24.4444	0.7698		210	7.34	16.03	18	20.02	21.73
												16	63.2997	62.2222	64.1077	63.2099	0.945962	23.165	23.165	23.7037	23.3446	0.31103		16	60	58.6667	61.3333	60	1.33333	26.6667	26.6667	24	25.3333	1.5396		240	7.35	16.33	18.43	20.04	21.73
												24	70.5724	69.7643	70.8418	70.3928	0.560718	25.3199	25.5892	25.0505	25.3199	0.26936		24	65.3333	64	65.3333	64.8889	0.7698	28	28	26.6667	27.1111	0.7698		270	7.35	16.59	18.76	20.05	21.73
																																				300	7.35	16.82	18.91	20.05	21.72
																																				330	7.35	17.05	19.08	20.04	21.72
																																				360	7.36	17.15	19.13	20.05	21.73
																																				390	7.36	17.16	19.18	20.04	21.74
																																				420	7.35	17.17	19.2	20.05	21.74
																																				450	7.35	17.17	19.19	20.05	21.74
																																				480	7.35	17.18	19.18	20.05	21.74
																																				510	7.34	17.17	19.19	20.05	21.73
																																				540	7.34	17.17	19.17	20.04	21.74
																																				570	7.34	17.18	19.1	20.05	21.73
																																				600	7.34	17.17	19.09	20.05	21.74

## Sheet: Fig. 3c,d,f,g,k
Figure 3c							Figure 3d					Figure 3f							Figure 3g						Figure 3h																							Figure 3i
	Ralative RDPP FL intensity (%)							Relative intracelluar H2O2 (%)					Ralative PpIX FL intensity (%)							Intracelluar PpIX content (ng/1000000 cells)						5-ALA							CCPA							CCPCA
																									Time (h)	PpIX FL intensity							PpIX FL intensity							PpIX FL intensity
Control	94.2215	108.467	95.0642	102.047	100.201		Control	100	90.5303	109.47		Control	101.729	96.2521	100.437	100.868	100.714		Control	0.866607	0.66714	0.74194	0.604807		0	579.071	573.854	568.946	564.465	560.23	557.562	555.717	588.153	582.501	576.949	571.832	567.367	562.344	558.844	707.847	702.061	697.874	692.377	689.3	684.068	680.335
CCP	95.626	94.0209	95.305	86.5971	105.618		CCP	100	90.5303	100		CCP	104.283	101.668	101.914	106.007	101.791		CCP	0.754407	0.729474	1.01621	0.85414		1	1211.85	1207.4	1202.63	1198.98	1193.21	1189.88	1185.12	899.708	890.676	885.07	876.647	871.418	864.397	861.142	1522.05	1516.11	1511.84	1503.69	1499.37	1494.4	1486.56
CCPC	28.5714	33.5875	21.2279	27.8893	34.0289		CCPC	24.2424	33.7121	33.7121		CCPC	110.038	105.699	111.638	110.222	116.746		CCPC	4.3074	4.44454	4.13287	4.1578		2	1982.52	1979.75	1977	1975.84	1963.11	1964.64	1956.96	1344.39	1335.16	1327.35	1313.31	1304.68	1296.62	1289.19	2469.49	2468.87	2464.76	2460.2	2452.18	2451.99	2441.42
CCPA	99.1974	89.6469	95.7063	90.7303	100.482		CCPA	109.47	100	100		5-ALA	143.517	136.008	142.255	132.777	144.286		5-ALA	31.1481	33.7412	37.344	38.1668		3	2921.22	2889.79	2875.51	2852.12	2831.23	2798.8	2774.46	1696.59	1684.54	1672.31	1662.67	1647.12	1634.01	1624.76	3335.74	3329.12	3328.68	3311.56	3310.12	3304.47	3292.89
CCPCA	28.13	28.6517	32.3836	27.1669	26.6453		CCPCA	24.2424	24.2424	33.7121		CCPA	164.472	166.749	167.333	167.918	164.318		CCPA	69.1839	78.0726	63.1001	79.2943		4	3344.78	3309.75	3271.39	3260.32	3217.59	3196.25	3164.07	2127.72	2116.68	2098.9	2073.21	2060.36	2045.41	2032.32	4644.22	4621.05	4627.96	4606.95	4590.2	4556.1	4536.33
												CCPCA	218.013	228.199	222.137	217.767	239.03		CCPCA	139.284	141.254	143.41	141.677		5	3521.11	3471.11	3444.05	3432.25	3376.24	3350.39	3300.16	2623.6	2594.77	2578	2547.49	2532.62	2501.47	2490.8	5942.95	5936.45	5892.32	5896.86	5864.27	5841.86	5781.89
																									6	3601.02	3560.98	3508.72	3470.59	3411.49	3371.98	3332	3185.41	3160	3124.64	3066.01	3032.33	2986.33	2959.58	7114.48	7094.65	7062.54	6998.63	6956.33	6919.9	6872.32
																									7	3533.51	3480.1	3444.8	3390.79	3361.45	3308.85	3271.47	3641.09	3610.26	3547.83	3513.34	3453.16	3418.4	3365.73	8060.21	7985.38	7902.53	7851.14	7819.77	7766	7696.35
																									8	3431.9	3391.72	3371.08	3320.44	3282.45	3233.33	3183.62	3935.08	3879.36	3823.06	3767.59	3706.86	3695.12	3627.37	8698.08	8602.62	8570.92	8453.95	8346.83	8306.04	8221.24
																									9	3336.45	3289.68	3246.58	3191.27	3152.52	3101.58	3073.67	4172.08	4116.39	4020.35	3953.46	3883.4	3830.69	3812.28	9028.22	8958.17	8849.71	8757.17	8628.5	8569.35	8479.71
																									10	3187.87	3127.43	3097.33	3054.29	3020.85	2975.53	2931.25	4166.32	4076.92	4026.36	3984.48	3905.11	3851.66	3790.79	9045.08	9007.03	8916.99	8839.52	8724.26	8598.25	8508.5
																									11	2995.77	2959.69	2921.22	2881.5	2839.77	2822.63	2775.23	4177.03	4097.31	4006.98	3942.88	3871.86	3812.72	3765.27	8931.11	8838.19	8752.99	8681.68	8580.68	8449.16	8341.42
																									12	2812.82	2788.07	2747.04	2709.57	2683.87	2659.73	2625.06	4063.56	3983.03	3941.33	3873.8	3805.37	3753.22	3721.78	8983.31	8941.49	8834.76	8730.86	8648.58	8519.45	8484.38
																									13	2659.67	2622.14	2608.82	2568.43	2530.71	2498.04	2464.31	3953.06	3886.79	3799.66	3772.59	3709.91	3643.77	3581.48	8906.68	8797.72	8718.12	8605.31	8526.55	8453.17	8310.93
																									14	2504.83	2472.41	2454.32	2415.72	2383.53	2355.4	2329.75	3804.88	3747.4	3705.89	3652.52	3575.26	3506.95	3441.22	8917.67	8821.16	8745.14	8570.04	8499.53	8389.14	8303.46
																									15	2392.15	2363.53	2314.45	2296.73	2269.28	2248.01	2212.74	3606.98	3567.08	3498.49	3424.9	3405.61	3336.51	3286.47	8835.13	8737.54	8604.76	8597.81	8453.21	8369.28	8235.17
																									16	2281.33	2246.44	2223.06	2195.45	2167.2	2158.35	2123.01	3444.69	3396.74	3358.44	3304.16	3218.41	3184.83	3120.57	8821.26	8737.49	8641.31	8546.46	8410.01	8348.01	8234.71
																									17	2200.86	2167.05	2150.58	2123.64	2104.22	2079.04	2057.67	3355.05	3265.7	3265.77	3184.46	3141.71	3076.82	3039.75	8732.33	8677.07	8561.92	8513.79	8425.7	8271.66	8175.86
																									18	2170	2139.39	2099.88	2078.15	2064.6	2044.79	2009.59	3128.79	3109.84	3066.38	3026.62	2990.99	2935.65	2901.83	8844.99	8681.21	8610.42	8560.72	8426.83	8340.36	8230.99
																									19	2090.52	2069.67	2043.58	2015.43	1997.5	1950.24	1931.33	2992.25	2950.41	2928.49	2873.26	2833.55	2806.59	2762.27	8874.43	8776.63	8658.8	8596.18	8513.01	8386.33	8279
																									20	2055.02	2040.09	2004.43	1978.66	1961.76	1939.57	1921.63	2917.76	2864.99	2831.23	2797.6	2744.01	2713.56	2660.77	8982.4	8828.16	8717.82	8598.75	8504.47	8377.26	8277.25
																									21	2013.15	1993.26	1961.12	1943.57	1927.28	1907.56	1892.82	2831.37	2788.77	2749.35	2710.71	2662.81	2627.41	2599.2	9307.47	9148.2	9090.54	8967.46	8841.62	8748.75	8634.88
																									22	2073.36	2046.48	2032.64	2006.1	1981.7	1958.03	1930.94	2742.31	2718.31	2664.94	2639.58	2616.5	2577.74	2552.94	9772.3	9664.38	9540.69	9397.84	9301.57	9136.61	9038.39
																									23	2038.77	2013.14	1991.43	1965.26	1954.31	1936.26	1919.59	2688.45	2661.98	2624.07	2601.13	2570.66	2542.83	2518.95	10181.6	10042.2	9942.98	9849.99	9685.47	9529.19	9434.66
																									24	2026.2	1999.14	1965.63	1954.36	1929.76	1907.59	1895.4	2626.19	2608.44	2573.78	2556.99	2517.2	2479.29	2438.35	10370.9	10190.7	10053.5	9968.11	9868.06	9695.1	9589.82

## Sheet: Fig. 4a,b,c,d,g,h,i,k,m
Figure 4a							Figure 4b							Figure 4c							Figure 4d										Figure 4g							Figure 4h								Figure 4i
	CCP							CCP							CCPA							CCPA									Ralative caspase-3 FL intensity (%)							Ralative HIF-1α FL intensity (%)								GSH content (mM/1×10000000 cells)
Concentration (μg/mL)	Cell viability (%)			Mean	SD		Concentration (μg/mL)	Cell viability (%)			Mean	SD		Concentration (μg/mL)	Cell viability (%)			Mean	SD		Concentration (μg/mL)	Cell viability (%)					Mean	SD
0	101.15	99.207	99.6431	100	1.01943		0	97.0914	103.113	99.7952	100	3.01628		0	100.092	98.7185	101.19	100	1.23824		0	98.2493	100.392	101.409	92.5105	107.439	100	7.50986		Control (+)	100.39	100.231	100.178	100.057	99.9571		Control (+)	100.971	100.578	100.18	106.482	99.4615			Control	124.001	131.696	126.2
20	97.7795	98.8501	101.348	99.3259	1.83126		20	100.164	95.9853	100.778	98.9758	2.60808		20	99.7254	100.092	98.8101	99.5423	0.660055		20	92.3289	93.237	90.8761	100.792	86.2996	92.7067	7.99104		5-ALA (+)	110.007	109.922	109.64	113.548	113.347		5-ALA (+)	126.259	130.671	130.213	125.023	124.581			5-ALA	113.009	130.047	113.009
40	98.4933	98.1364	98.2157	98.2818	0.18738		40	94.8791	101.393	100.041	98.771	3.43755		40	97.8947	97.5286	97.3455	97.5896	0.279638		40	85.7548	100.901	97.9224	93.8907	98.4672	95.3872	2.62074		CCPA (+)	150.865	150.789	151.862	151.614	152.002		CCPA (+)	128.035	127.743	127.123	125.788	126.212			CCP	97.0706	110.811	95.4218
80	95.5591	102.815	94.3299	97.5681	4.58555		80	96.354	94.3875	98.0746	96.272	1.84487		80	97.4828	99.7712	95.6979	97.6506	2.04179		80	84.9557	88.0793	90.6945	89.169	99.3753	90.4547	6.08629		CCPCA (+)	200.598	199.729	199.85	184.139	183.736		CCPCA (+)	26.8176	26.5757	26.3699	26.1927	25.9543			CCPC	87.7274	88.8266	96.521
160	100.317	94.5678	97.0262	97.3037	2.88473		160	97.4601	96.7227	94.0188	96.0672	1.81183		160	98.6728	94.0961	96.7048	96.4912	2.29579		160	76.0933	86.6265	93.9634	89.2053	86.8081	86.5393	4.20848																	CCPA	106.414	109.711	110.261
240	92.6646	98.8501	96.8279	96.1142	3.15394		240	94.2646	92.9127	93.4043	93.5272	0.684281																																	CCPCA	89.3762	83.3306	94.8722
	CCPC							CCPC							CCPCA							CCPCA
Concentration (μg/mL)	Cell viability (%)			Mean	SD		Concentration (μg/mL)	Cell viability (%)			Mean	SD		Concentration (μg/mL)	Cell viability (%)			Mean	SD		Concentration (μg/mL)	Cell viability (%)					Mean	SD
0	99.1348	99.687	101.178	100	1.05706		0	100.344	99.5413	100.115	100	0.413481		0	99.1965	99.9382	100.865	100	0.836078		0	96.938	97.3458	102.98	94.6767	108.059	100	6.75559
20	98.2511	96.5943	98.3063	97.7172	0.97292		20	97.133	96.445	90.8257	94.8012	3.46006		20	96.7862	101.746	93.6341	97.3888	4.08937		20	95.6776	96.0483	83.5928	96.9751	105.168	95.4923	11.405
40	99.4661	96.1524	96.3733	97.3306	1.85269		40	94.4954	93.1193	95.0688	94.2278	1.00194		40	98.6867	98.8257	91.6873	96.3999	4.08183		40	86.7067	97.0492	78.4772	96.1966	101.349	91.9558	13.0472
80	102.007	94.3851	93.5015	96.6311	4.67628		80	92.6606	94.9541	91.8578	93.1575	1.60687		80	94.6075	90.5748	94.144	93.1088	2.20671		80	88.0412	87.8929	89.7464	82.9997	93.4534	88.4267	5.99368
160	98.5272	95.1031	94.6613	96.0972	2.11604		160	93.6927	90.1376	90.5963	91.4755	1.93374		160	92.568	92.3362	93.8195	92.9079	0.797945		160	67.9493	66.0587	57.2361	63.8716	68.9872	64.8206	9.08963
240	94.827	93.3358	92.176	93.4462	1.32893		240	84.289	83.8303	72.9358	80.3517	6.42645
	CCPA							CCPA							CCPA (+)							CCPA (+)
Concentration (μg/mL)	Cell viability (%)			Mean	SD		Concentration (μg/mL)	Cell viability (%)			Mean	SD		Concentration (μg/mL)	Cell viability (%)			Mean	SD		Concentration (μg/mL)	Cell viability (%)					Mean	SD
0	98.6481	100	101.352	100	1.35189		0	100.081	97.6547	102.264	100	2.30596		0	97.1648	101.548	101.287	100	2.45884		0	102.9	106.602	83.6704	104.031	102.797	100	11.4157
20	100	98.2903	99.6421	99.3108	0.90175		20	87.5859	95.835	97.1694	93.5301	5.19088		20	90.8723	91.61	91.4798	91.3207	0.39377		20	92.7538	93.1651	97.6897	108.007	88.195	95.9622	10.3259
40	97.495	98.6879	99.1252	98.436	0.84378		40	93.4088	91.7105	98.3825	94.5006	3.46743		40	92.1308	92.9987	90.2647	91.7981	1.39703		40	63.1727	73.1816	80.5512	77.5691	83.2591	75.5467	3.76734
80	99.7217	100.199	93.8767	97.9324	3.5204		80	92.0744	93.1662	94.258	93.1662	1.09179		80	57.9777	49.6022	50.3833	52.6544	4.62663		80	52.9238	45.6228	52.9238	52.1697	49.0162	50.5313	4.10229
160	98.5288	96.3022	95.5467	96.7926	1.55036		160	90.0121	94.7432	90.4974	91.7509	2.60276		160	39.2304	33.7191	38.4059	37.1185	2.97269		160	34.3799	40.5155	40.5155	34.757	40.4127	38.1161	8.64573
240	95.9443	90.8946	93.0417	93.2936	2.53425		240	80.7926	82.4909	81.6417	81.6417	0.849171
	CCPCA							CCPCA							CCPCA (+)							CCPCA (+)
Concentration (μg/mL)	Cell viability (%)			Mean	SD		Concentration (μg/mL)	Cell viability (%)			Mean	SD		Concentration (μg/mL)	Cell viability (%)			Mean	SD		Concentration (μg/mL)	Cell viability (%)					Mean	SD
0	98.4282	98.5908	102.981	100	2.58293		0	101.101	99.2789	99.6205	100	0.9683		0	100.539	99.0148	100.446	100	0.854476		0	91.4956	90.532	113.364	100.754	103.854	100	6.57089
20	98.5908	98.9702	98.9702	98.8437	0.21905		20	92.5617	95.6357	89.0323	92.4099	3.30432		20	90.9791	99.4304	97.6293	96.0129	4.4515		20	92.7231	99.3716	106.703	92.6686	99.9162	98.2765	7.14152
40	100.759	99.7832	95.3388	98.6269	2.88911		40	85.389	88.1214	86.5275	86.6793	1.37253		40	25.0308	24.1071	24.8461	24.6613	0.488747		40	59.5727	56.8077	59.1537	67.9095	70.7164	62.832	9.59858
80	97.6694	96.6396	97.6694	97.3261	0.59456		80	83.9089	84.8197	86.5275	85.0854	1.32936		80	13.2081	14.3165	13.7161	13.7469	0.554828		80	34.2271	41.2652	34.5622	40.4273	39.0867	37.9137	8.10581
160	92.1409	94.8509	96.8022	94.598	2.34089		160	79.5825	79.5825	79.5825	79.5825	0		160	12.931	12.7463	12.7001	12.7925	0.122187		160	20.863	20.863	20.4022	17.3858	19.2292	19.7486	7.69942
240	87.9133	88.6179	89.9729	88.8347	1.04679		240	76.2808	76.0531	79.4687	77.2676	1.90964
[truncated: 10 more columns]

## Sheet: Fig. 5b,e
	Figure 5b												Figure 5e
	PpIX FL intensity ( × 100000000)												I
	I		II		III		IV		V
Time (h)	Mean	SD	Mean	SD	Mean	SD	Mean	SD	Mean	SD		Time (h)	sO2 (%)			Mean	SD
0	0.001705	0.00936	0.0002168	0.000872	8.287e-05	0.00065	0.0001194	6.12e-05	0.01556	0.00428		1	6.88228	6.85649	9.71916	7.81931	1.64537
2	0.007518	0.0259	0.0003196	0.00215	0	0	1.825	0.341	3.206	0.671		24	11.3112	10.085	10.657	12.218	1.32565
6	0.1403	0.14	0.1569	0.221	0.05075	0.205	2.29	0.39	5.234	0.851		48	7.32228	7.52649	8.65992	11.576	1.13266
12	0.2377	0.33	0.175	0.181	0.09003	0.137	2.924	0.0062	6.572	0.64
24	0.0427	0.0763	0.02236	0.038	0.0205	0.0333	0.6364	0.0805	1.7037	0.161			II
36	0	0	0	0	0	0	0.1111	0.0344	0.3172	0.0993
													sO2 (%)			Mean	SD
												1	8.45045	6.8847	9.03739	8.12418	1.11282
												24	13.5224	12.2474	10.8755	12.2151	1.32379
												48	12.565	13.806	11.3655	12.5788	1.22031
													III
													sO2 (%)			Mean	SD
												1	16.8241	13.6647	13.2734	14.5874	1.9469
												24	20.8332	21.5252	23.2991	21.8858	1.27186
												48	26.9644	24.2603	22.3048	24.5098	2.33982
													IV
													sO2 (%)			Mean	SD
												1	8.43566	9.35894	11.1468	9.64713	1.37835
												24	10.5072	11.6717	11.5312	11.2367	0.635644
												48	8.52344	8.09432	7.08571	7.90116	0.738071
													V
													sO2 (%)			Mean	SD
												1	12.898	12.1921	10.6628	11.9176	1.14262
												24	27.6808	29.2532	25.6514	27.5285	1.80572
												48	22.5649	17.5952	18.7784	19.6461	2.596

## Sheet: Fig. 6b,c,d
Figure 6b							Figure 6c			Figure 6d
	Tumor size × 100 (mm3)						Relative tumor volume (V/V0)				Tumor weight (g)
Time (day)	Control						Mean	SD
0	0.62901	0.90839	1.62548	0.88243	0.84844		1	0.37808		Control	0.588	0.6188	0.4221	0.417	0.4796
2	0.80733	1.19153	2.12396	1.7215	1.03816		1.41527	0.26962		CCP	0.4577	0.3516	0.3818	0.3697	0.3421
4	1.11644	2.18783	2.62653	2.42917	1.26139		2.00776	0.48887		CCPC	0.3689	0.3196	0.262	0.2401	0.257
6	1.61792	3.27694	3.78559	2.77637	1.68261		2.72759	0.5808		CCPCA	0.2691	0.3034	0.239	0.2506	0.2972
8	2.10098	3.43186	4.3191	3.27746	2.29928		3.23988	0.47851		CCPA (+)	0.2799	0.3198	0.2864	0.224	0.1896
10	2.32762	3.54589	5.32195	4.97278	4.28014		4.31161	0.88387		CCPCA (+)	0.1126	0.093	0.0447	0.0435	0
12	3.22839	4.50164	6.1866	6.0326	5.18861		5.36919	1.0373
14	4.87487	7.03	9.08844	6.91509	6.4545		7.30484	0.85993
Time (day)	CCP						CCP
0	0.76676	0.68125	0.88062	0.73089	0.78485		1	0.07393
2	0.83187	0.77441	0.98884	0.77336	0.85295		1.09789	0.03166
4	1.14596	0.85719	1.22598	1.02524	1.19852		1.41495	0.10503
6	1.37932	1.38756	1.61648	1.50021	1.60857		1.95468	0.12627
8	2.12733	1.67824	2.27838	2.08805	1.95855		2.63549	0.17309
10	2.43682	1.98561	2.72109	2.41907	2.52595		3.14217	0.14973
12	2.61829	2.42911	3.91288	3.02945	3.28378		3.95051	0.43884
14	4.84121	3.88496	5.02714	4.04522	4.81654		5.87934	0.32949
Time (day)	CCPC
0	0.60501	0.97452	0.87385	0.96731	0.81664		1	0.15077
2	0.71118	1.17167	1.07019	1.16741	0.88553		1.17874	0.05562
4	0.93054	1.62098	1.45505	1.54628	1.21899		1.59155	0.07624
6	1.19809	2.02261	1.78267	2.31229	1.55107		2.07711	0.18744
8	1.60613	2.87098	2.1682	2.69952	1.91471		2.64346	0.23928
10	1.85429	3.26688	2.30307	2.95232	1.96822		2.90299	0.37575
12	2.27355	4.07075	2.54726	3.33049	2.39418		3.44496	0.54276
14	2.86323	4.99471	3.36683	5.02497	3.1284		4.54726	0.66769
Time (day)	CCPCA
0	0.48727	0.47506	0.52192	0.52181	0.6965		1	0.08964
2	0.52443	0.48437	0.50226	0.57409	0.71736		1.03767	0.05352
4	0.57865	0.54484	0.53764	0.62482	0.74234		1.12556	0.0744
6	0.59591	0.59665	0.61045	0.63569	0.79068		1.2004	0.04772
8	0.81127	0.73998	0.90017	0.8796	1.09169		1.64008	0.07406
10	1.2067	0.90713	1.11188	1.28606	1.40913		2.20083	0.25833
12	1.50873	1.50718	1.7136	1.6396	2.19902		3.17032	0.06928
14	2.44341	2.18897	2.69254	2.63326	3.59422		4.99761	0.22757
Time (day)	CCPA (+)
0	0.51867	0.48802	0.51855	0.52798	0.64765		1	0.06194
2	0.54878	0.5653	0.52975	0.56923	0.67327		1.07113	0.05309
4	0.62186	0.64256	0.60985	0.67626	0.76432		1.23053	0.06413
6	0.67106	0.79022	0.75284	0.76003	0.91713		1.44408	0.11632
8	1.08246	0.93721	1.02686	1.05748	1.29642		1.99844	0.05977
10	1.44297	1.14319	1.31684	1.37101	1.64473		2.56004	0.15717
12	1.97789	1.24983	1.50274	1.73777	1.98971		3.12717	0.46742
14	2.8455	1.75997	2.75331	2.87756	2.54699		4.75697	0.91119
Time (day)	CCPCA (+)
0	0.66968	0.59507	0.48933	0.82433	0.65874		1	0.12212
2	0.35213	0.3437	0.25531	0.76795	0.60881		0.69619	0.19023
4	0.26789	0.2278	0.21968	0.74228	0.59664		0.60759	0.24226
6	0.34892	0.21213	0.20703	0	0.56802		0.43257	0.27766
8	0.49681	0.21559	0.20107	0	0.5703		0.47617	0.3054
10	0.54833	0.23578	0.23784	0	0.57226		0.51396	0.31546
12	0.66402	0.30572	0.24986	0	0.60513		0.58691	0.3548
14	0.76635	0.34434	0.27066	0	0.61375		0.64157	0.38997

## Sheet: Fig. 7b,c,d,e
	Figure 7b													Figure 7c								Figure 7d			Figure 7e
	PpIX FL intensity ( × 1000000000)														Tumor size × 100 (mm3)							Relative tumor volume (V/V0)				Tumor weight (g)
	5-ALA i.v.		5-ALA i.t.		MN-5-ALA		CCPCA i.v.		CCPCA i.t.		MN-CCPCA			Time (day)	Control（S）							Mean	SD
Time (h)	Mean	SD	Mean	SD	Mean	SD	Mean	SD	Mean	SD	Mean	SD		0	0.924768	1.11079	1.16093	1.03228	1.05469	1.00469		1.04802	0.0891574		Control（S）	0.9592	0.9613	0.9234	0.9431	0.8935	0.9023
0	0.00743	0.00151	0.00545	0.00122	0.00486	0.00139	0.00568	0.00152	0.0753	0.02266	0.0152	0.00237		2	1.77163	1.79272	1.63845	1.8041	1.77227	1.6882		1.74456	0.06706		ALA i.v.（S）	0.7258	0.7394	0.6987	0.7432	0.6541	0.7348
1	1.58	0.201	2.7468	0.4742	4.561	0.8768	0.2548	0.08988	0.8131	0.2275	1.25	0.13		4	2.39127	2.5152	2.47832	2.37976	2.50108	2.49722		2.46047	0.0632386		ALA i.t.（S）	0.5625	0.5438	0.5739	0.6215	0.5968	0.5421
2	1.11	0.0965	1.364	0.3318	1.183	0.3692	0.296	0.07148	0.9531	0.2663	1.67	0.245		6	3.6405	3.62281	3.54659	3.3296	3.27266	3.69625		3.51807	0.170417		MN-ALA（S）	0.3711	0.4932	0.3437	0.3924	0.4213	0.4532
6	0.000587	0.000284	0.9004	0.13102	0.8004	0.2499	0.3536	0.06332	1.499	0.6263	2.65	0.342		8	3.95811	4.27219	5.04515	4.37877	3.97643	5.26381		4.48241	0.441699		CCPCA i.t.（S）	0.3254	0.3695	0.3758	0.4215	0.4018	0.3854
12	0.00796	0.00281	0.924	0.07724	0.8481	0.3336	0.4216	0.11072	2.423	0.735	3.47	0.27		10	5.4993	5.37317	5.68037	5.25909	4.3608	5.87011		5.34047	0.457359		MN-CCPCA（S）	0.2764	0.2894	0.2716	0.2418	0.2048	0.1431
24	0.0378	0.00577	0.9048	0.08214	0.7609	0.2928	0.3156	0.09504	1.753	0.561	3.56	0.354		12	6.14534	6.32921	5.61295	6.04631	6.12563	6.94882		6.20138	0.180569		MN-CCPCA（M）	0.1166	0.1238	0.1276	0.1228	0.1345	0.1018
36	0.11	0.0131	0.7768	0.07248	0.8187	0.2496	0.2832	0.08128	1.095	0.363	2.29	0.354		14	7.18387	7.51658	7.335	7.35354	7.63859	8.90357		7.65519	0.303854
														Time (day)	5-ALA i.v. （S）
														0	0.975087	1.09981	1.14893	0.9905	1.1334	0.949546		1.04954	0.0813416
														2	1.34432	1.72254	1.57257	1.54791	1.40725	1.39344		1.49801	0.148437
														4	1.50669	2.06467	1.91958	1.95063	1.70154	1.64363		1.79779	0.222861
														6	1.69296	2.40585	2.18194	2.08548	2.40412	2.24183		2.1687	0.293265
														8	2.33105	2.9326	2.84696	2.50738	2.79007	2.80387		2.70199	0.252661
														10	3.26814	4.39816	3.86723	3.38566	4.0409	4.1684		3.85475	0.467596
														12	3.57584	4.86069	4.83992	4.81973	5.08312	5.4162		4.76592	0.51548
														14	5.97104	5.33981	5.27867	5.36915	5.65462	5.66439		5.54628	0.632357
														Time (day)	5-ALA i.t. （S）
														0	1.1342	1.089	0.876882	0.895222	1.06124	0.972006		1.00476	0.117451
														2	1.16179	1.1404	1.31081	1.0195	1.13533	1.04737		1.13587	0.104011
														4	1.34335	1.87655	1.49766	2.02459	1.83725	1.61362		1.69884	0.283835
														6	1.69218	2.26616	1.88138	2.31555	2.19264	2.17485		2.08713	0.27025
														8	2.07885	2.65161	2.40902	2.60407	2.49073	2.52157		2.45931	0.226621
														10	2.49259	2.99565	2.81567	3.14507	2.92193	2.86755		2.87308	0.260142
														12	2.94727	3.55627	3.58458	3.72616	3.43702	3.4828		3.45568	0.280835
														14	3.58774	3.96908	4.21786	4.36494	4.11669	3.89844		4.02579	0.34562
														Time (day)	MN-5-ALA（S）
														0	0.861888	1.11341	0.966979	1.03462	1.14046	1.04763		1.0275	0.113137
														2	0.897627	1.11341	0.966979	1.03462	1.14046	1.18835		1.05095	0.113137
														4	1.06662	1.51231	1.19295	1.46649	1.58793	1.56165		1.39799	0.223792
														6	1.3813	1.6329	1.72731	1.69741	1.85336	1.53579		1.63801	0.17444
														8	1.5142	1.91308	1.90962	1.93689	2.15401	2.32285		1.95844	0.23127
														10	2.45921	3.07046	3.00959	3.09344	2.94936	2.98096		2.75962	0.20319
														12	2.64392	3.62855	3.53906	3.58094	3.1877	3.31026		3.31507	0.301395
														14	3.04396	4.07616	4.10125	3.9238	3.6226	3.70292		3.74511	0.470888
														Time (day)	CCPCA i.t. (S)
														0	1.0442	1.07703	1.05886	1.1415	1.11256	1.12289		1.09284	0.0398299
														2	1.01589	1.10097	1.04114	1.36892	1.25698	1.1415		1.15423	0.151144
														4	1.29961	1.42872	1.36427	1.67696	1.5633	1.6099		1.49046	0.1528
														6	1.37701	1.52053	1.5402	1.75666	1.61249	1.74758		1.59241	0.138614
														8	1.50588	1.61756	1.58248	1.85578	1.70455	1.5831		1.64156	0.13384
														10	1.68215	1.7507	1.73079	2.11038	1.78827	1.71992		1.79704	0.150956
														12	1.87475	1.91036	1.86734	2.39278	2.01421	1.88912		1.99143	0.196704
														14	2.08138	2.19355	2.23471	2.57763	2.22492	2.07105		2.23054	0.255005
														Time (day)	MN-CCPCA（S）
														0	0.9273	1.12158	0.96633	1.00467	1.04089	1.07703		1.02297	0.0744241
														2	0.88445	0.78728	0.827064	0.77898	0.893352	0.94751		0.997149	0.0846
														4	0.941514	0.854732	0.852558	0.945043	1.071	1.12138		0.964371	0.0892442
														6	1.05659	0.885699	0.848703	1.08043	1.07861	1.19279		1.0238	0.113256
														8	1.15392	0.938599	0.880205	1.2621	1.29378	1.26477		1.13223	0.187705
														10	1.23761	1.12402	1.03562	1.32318	1.34337	1.31278		1.22943	0.179558
														12	1.35938	1.24876	1.35773	1.50852	1.61442	1.35774		1.40776	0.126224
														14	1.66282	1.61638	1.70641	1.69899	1.7266	1.37867		1.63164	0.106681
														Time (day)	MN-CCPCA（M）
														0	0.98119	0.907407	0.960897	0.905417	0.972018	1.06032		0.964541	0.0363035
														2	0.88445	0.78728	0.827064	0.77898	0.893352	0.94751		0.94574	0.0363035
														4	0.848788	0.677705	0.86863	0.818606	0.854706	0.853317		0.820292	0.0781806
														6	0.671981	0.476375	0.709882	0.647776	0.65217	0.539082		0.616211	0.0901919
														8	0.634536	0.511328	0.705996	0.498047	0.536544	0.632861		0.586552	0.0896283
														10	0.135806	0.369541	0.410313	0.552229	0.494416	0.59027		0.425429	0.100096
														12	0.668373	0.55136	0.671069	0.537589	0.501	0.590486		0.586646	0.172861
														14	0.653807	0.697303	0.723517	0.346018	0.377219	0.724517		0.587064	0.0725375

## Sheet: Fig. 8b,e,f,g,j
	Figure 8b													Figure 8e									Figure 8f							Figure 8g										Figure 8j
	PpIX FL intensity ( × 1000000000)														Tumor size × 100 (mm3)					Relative tumor volume (V/V0)				Tumor weight (g)							Body weight (g)						Body weight (g)				Control							CCPCA i.t.
	5-ALA i.v.		5-ALA i.t.		MN-5-ALA		CCPCA i.v.		CCPCA i.t.		MN-CCPCA			Time (day)	Control（S）					Mean	SD									Time (day)	Control（S）						Mean	SD			No laser			+laser				No laser
Time (h)	Mean	SD	Mean	SD	Mean	SD	Mean	SD	Mean	SD	Mean	SD		0	0.82643	0.932734	0.903437	0.905772	0.879244	0.999932	0.0450042		Control（S）	0.7069	0.7716	0.6832	0.8034	0.7231		0	17.49	17.17	17.13	17.3	19.3		17.678	0.91753		ALT	91.968	111.866	98.854	96.058	88.512	95.374		101.378	85.746
0	0.00555	0.00122	0.00545	0.00122	0.00397	0.00918	0.00658	0.00152	0.1153	0.02266	0.0367	0.00194		2	1.97835	1.79272	1.71292	1.8041	1.77227	2.03699	0.111711		ALA i.v.（S）	0.4319	0.5287	0.4832	0.4225	0.6014		2	17.93	18.23	18.94	18.9	18.2		18.44	0.45371		AST	174.998	164.946	171.894	188.2	163.622	184.638		162.086	166.57
1	1.32	0.0759	2.7468	0.4742	3.84	0.121	0.293	0.0322	0.4804	0.2893	2.76	0.0883		4	2.39127	2.5152	2.27746	2.37976	2.50108	2.71245	0.109781		ALA i.t.（S）	0.3325	0.4543	0.4455	0.4014	0.4845		4	17.88	18.01	18.55	18.9	18.8		18.428	0.46127		ALP	237.912	263.76	252.994	226.158	252.286	236.85		252.402	227.78
2	1.05	0.0414	1.364	0.3318	6.08	0.295	0.2714	0.02604	0.8193	0.2152	3.24	0.173		6	3.14748	2.96709	2.77397	3.01714	2.88755	3.32588	0.157291		MN-ALA（S）	0.3152	0.32458	0.3578	0.148	0.1219		6	17.73	18.22	18.39	18.79	18.02		18.23	0.39793		BUN	15.6968	21.5376	17.3376	15.176	18.6536	15.456		20.16	18.8328
6	0.137	0.0147	0.9004	0.13102	2.16	0.376	0.2406	0.025	1.274	0.5782	5.03	0.213		8	4.2849	4.27219	3.96785	4.37877	3.97643	4.69437	0.214306		CCPCA i.t.（S）	0.1543	0.1433	0.1543	0.0954	0.1231		8	17.93	17.17	18.17	17.7	18.18		17.83	0.41851		CREA	15.226	20.038	13.456	23.812	23.034	17.198		17.582	16.242
12	0.059	0.0106	0.924	0.07724	1.96	0.304	0.3642	0.02804	2.02	0.533	5.32	0.319		10	5.4993	5.15275	4.57277	5.25909	4.3608	5.7566	0.20065		MN-CCPCA（S）	0.1421	0.1215	0.1013	0.0935	0.0843		10	18.09	18.22	18.43	18.58	17.82		18.33	0.21772		UA	186.48	184.49	193.138	170.982	192.848	175.484		164.792	172.602
24	0.000644	0.00018	0.9048	0.08214	0.62	0.158	0.4328	0.03384	0.517	0.102	3.55	0.32		12	5.90151	5.99599	5.61295	6.04631	5.64062	6.62017	0.441967		MN-CCPCA（M）	0.0935	0	0.0713	0.0743	0.0806		12	18.5	19.2	18.12	18.4	17.94		18.555	0.45909
36	0	0	0.7768	0.07248	0.147	0.044	0.4904	0.08587	0.1956	0.0745	2.82	0.127		14	7.18387	6.97258	6.06418	7.80873	6.68036	7.8771	0.217738									14	18.5	17.5	18.07	19.1	17.99		18.2925	0.67643
														Time (day)	5-ALA i.v. （S）															Time (day)	5-ALA i.v. （S）
														0	0.840406	0.960942	0.993251	0.852162	0.873815	1.01634	0.0771695									0	19.63	18.82	17.8	17.3	20.67		18.844	1.36258
														2	1.50669	2.06467	1.50478	1.52683	1.54694	1.8323	0.273839									2	19.59	18.82	20.77	18.02	20.04		19.448	1.06676
														4	1.69296	2.40585	2.18194	2.08548	2.40412	2.42144	0.329665									4	19.82	18.76	20.05	18.18	20.03		19.368	0.84981
														6	2.33105	2.9326	2.84696	2.50738	2.79007	3.01446	0.284022									6	19.83	18.32	20.05	18.26	20.19		19.388	0.88804
														8	3.26814	3.83431	3.59938	3.38566	3.50513	3.95525	0.242914									8	19.93	18.05	20.32	17.74	19.54		19.116	1.15344
														10	3.57584	4.65497	4.63464	4.61746	4.87046	4.91323	0.280325									10	20.33	17.64	20.38	17.67	19.68		19.164	1.41008
														12	4.83439	5.12009	5.27867	5.04151	5.42709	5.6978	0.297974									12	20.25	17.23	20.11	20.22	19.34		19.225	1.38642
														14	5.3681	5.82676	5.99178	5.85106	6.02704	6.47429	0.207653									14	20.17	16.94	20.16	20.4	19.32		19.205	1.5794
														Time (day)	5-ALA i.t. （S）															Time (day)	5-ALA i.t. （S）
														0	0.854674	0.884298	0.868028	0.882898	1.04659	1.01991	0.0885821									0	21.32	17.8	20.92	20.2	19.1		19.868	1.43106
														2	0.894403	0.906505	0.88354	0.88728	1.12992	1.05705	0.119547									2	21.2	17.82	20.79	20.11	19.05		19.794	1.37103
														4	0.974476	1.29847	1.18353	1.00463	1.11525	1.2537	0.149011									4	21.24	17.91	21.4	20.13	18.81		19.898	1.52042
														6	1.48322	1.92264	2.04665	2.1942	2.12029	1.75895	0.208838									6	21.13	17.82	21.32	20.18	18.69		19.828	1.53071
														8	1.75517	2.15198	2.23467	2.29508	2.32837	2.19586	0.316231									8	21.05	17.93	21.08	19.89	18.83		19.756	1.38177
														10	2.21418	2.43728	2.48484	2.5999	2.54854	2.37102	0.344486									10	22.98	17.88	21.09	19.79	18.92		20.132	1.9803
														12	2.33647	3.03156	2.88929	2.72794	2.60171	2.73617	0.273405									12	23.15	17.96	20.95	19.85	18.69		20.12	1.04042
														14	2.33647	3.03156	2.88929	2.72794	2.60171	3.08719	0.181772									14	23.22	17.88	20.69	19.65	19.24		20.136	1.99665
														Time (day)	MN-5-ALA（S）															Time (day)	MN-5-ALA（S）
														0	0.861888	0.834133	0.966979	0.831967	0.893352	0.877664	0.0558018									0	18.49	19.9	19.76	20.43	19.46		19.608	0.716917
														2	0.922658	1.08579	1.00362	1.09627	1.13482	1.04863	0.0851101									2	18.33	20.44	20.88	20.58	19.91		20.028	1.01211
														4	0.836366	1.01869	1.50152	1.26105	1.3597	1.19546	0.266994									4	18.52	19.92	19.55	19.9	19.81		19.54	0.58894
														6	0.93201	1.22578	1.22311	0.739505	1.20626	1.06533	0.220476									6	17.95	19.23	18.49	18.71	19.42		18.76	0.589067
														8	1.02302	1.37236	1.33625	1.18945	1.30249	1.24471	0.141607									8	18.04	18.28	18.27	18.64	19.09		18.464	0.410524
														10	1.12674	1.47244	1.26818	1.45851	1.25935	1.31705	0.146707									10	18.17	18.52	18.43	18.95	19.58		18.73	0.551951
														12	0.955056	1.09084	1.74855	1.65027	1.5054	1.39002	0.193886									12	18.32	18.79	18.92	18.72	19.4		18.83	0.389487
														14	1.0886	1.12901	1.94978	1.90943	1.84842	1.58504	0.136477									14	18.1	18.5	19.07	18.5	19.21		18.676	0.456651
														Time (day)	CCPCA i.t. (S)															Time (day)	CCPCA i.t. (S)
														0	0.97413	0.929262	0.87068	0.836239	0.859334	0.893929	0.0564493									0	21.41	23.6	19.24	19.65	19.32		20.644	1.24886
														2	1.03332	1.01972	0.901431	0.817401	0.949955	0.944364	0.0888602									2	21.32	23.42	19.5	19.47	19.42		20.626	1.17126
														4	1.06293	0.966979	0.941514	0.955603	0.909324	0.96727	0.0576807									4	21.47	23.12	19.81	19.95	19.21		20.712	1.05532
														6	1.13353	0.925488	0.99613	0.872577	0.883745	0.962295	0.107286									6	21.43	23.08	19.78	19.62	19.34		20.65	1.05658
														8	1.30631	1.10337	1.0669	0.834595	0.934318	1.0491	0.179309									8	21.32	22.98	19.68	19.58	19.25		20.562	1.04801
														10	1.43168	1.26033	1.28588	0.906685	1.04234	1.18538	0.208873									10	21.22	22.87	19.89	19.76	19.34		20.616	0.96225
														12	1.61491	1.34331	1.37107	1.25679	1.18581	1.35438	0.162954									12	21.08	22.98	19.92	19.88	19.08		20.588	1.01024
														14	1.5614	1.3635	1.45727	1.26226	1.30016	1.38892	0.121436									14	21.02	22.31	19.32	19.86	19.21		20.344	0.69052
														Time (day)	MN-CCPCA（S）															Time (day)	MN-CCPCA（S）
														0	0.881128	0.847904	0.892899	0.886378	0.995825	1.01264	0.0628029									0	18.52	18.03	19.15	20.13	19.11		18.988	0.78773
														2	0.873104	0.872683	0.926904	0.836694	0.97537	1.00828	0.0611463									2	18.41	17.6	19.04	20.19	19.05		18.858	0.9523
														4	0.891899	0.886767	0.797506	0.861279	0.936111	0.983283	0.057186									4	18.61	17.42	18.6	20.14	19.15		18.784	0.98708
														6	0.824292	0.817219	0.844106	0.762749	0.753664	0.899754	0.0448444									6	18.32	17.39	18.35	19.98	19.03		18.614	0.9609
														8	0.869033	0.826176	0.871326	0.743785	0.889736	0.944275	0.0658988									8	18.19	17.28	18.15	19.87	19.04		18.506	0.98429
														10	0.902487	0.85805	0.852932	0.600835	0.721405	0.903317	0.0669951									10	18.18	16.87	20.49	19.69	20.81		19.208	1.65569
														12	0.923905	0.882898	0.88423	0.591695	0.653401	0.922547	0.153982									12	17.66	16.89	20.49	19.62	20.74		19.08	1.72103
														14	1.03496	0.911073	0.811923	0.526506	0.462145	0.923035	0.172934									14	17.8	16.55	20.01	19.81	20.64		18.962	1.71764
														Time (day)	MN-CCPCA（M）															Time (day)	MN-CCPCA（M）
														0	0.878701	0.907407	0.859111	0.872674	0.902487	0.993809	0.0229378									0	17.55	17.53	19.89	18.62	19.92		18.702	0.78897
														2	0.848788	0.677705	0.86863	0.818606	0.854706	0.914683	0.0878845									2	18.02	17.7	20.41	18.51	20.36		19	0.86463
														4	0.671981	0.476375	0.709882	0.647776	0.65217	0.710036	0.101387									4	18.06	17.42	20.34	18.77	20.78		19.074	0.96434
														6	0.634536	0.24843	0.705996	0.498047	0.536544	0.589839	0.196406									6	18.12	16.89	20	18.67	20.81		18.898	1.03061
														8	0.63999	0	0.498933	0.457181	0.494416	0.47	0.274161									8	17.93	16.58	20.28	19.34	20.65		18.956	1.12882
														10	0.668373	0	0.986274	0.537589	0.501	0.616085	0.311694									10	17.88	16.87	20.49	18.67	20.81		18.944	1.12451
														12	0.653807	0	0.984824	0.346018	0.377219	0.557747	0.462116									12	17.66	16.89	20.49	18.06	19.73		18.566	0.9968
														14	0.656569	0	0.369387	0.319184	0.267034	0.378025	0.47354									14	17.8	16.55	20.01	18.32	19.24		18.384	0.88728
[truncated: 10 more columns]

## Sheet: Supplementary Figure 1c,d,e,f,g
Supplementary Figure 1c				Supplementary Figure 1d					Supplementary Figure 1e							Supplementary Figure 1f							Supplementary Figure 1g
	Weight retained (%)			5-ALA concentration (nm)	Absorbance (a.u.)	Fitted curve				Zeta potential (nm)							Hydrodynamic diameter (nm)						Hydrodynamic diameter (nm)	Mean number percent(%)	Fitted curve
						5-ALA concentration	Absorbance(%)																		Hydrodynamic diameter (nm)	Mean number percent(%)
Temperature (℃)	CCPC	CCP				x	y						Mean	SD						Mean	SD				x	y
30	100	100		0.075	0.30932	0.001	0.07139		CCP	-13.6	-12.9	-12.6	-13.0333	0.51316		CCP	168.1	161.4	162.3	163.933	3.63639		122.4	0.3	122.4	3.58934
30.167	100.037	100.016		0.05	0.23305	0.00107	0.07164		CCPC	-12.17	-12.59	-13.9	-12.8867	0.902349		CCPC	181.6	173.2	171.8	175.533	5.30031		141.8	12.6	122.533	3.63028
30.333	100.07	100.031		0.025	0.15595	0.00115	0.07188		CCPA	-5.15	-5.83	-5.69	-5.55667	0.359073		CCPA	183.6	177	172.2	177.6	5.72364		164.2	33.7	122.665	3.67154
30.5	100.101	100.04		0.01	0.10702	0.00122	0.07212		CCPCA	-5.1	-5.19	-5.427	-5.239	0.168917		CCPCA	196.7	186.2	186	189.633	6.12073		190.1	34.1	122.798	3.71312
30.667	100.139	100.054		0.001	0.06123	0.0013	0.07236																220.2	15.9	122.931	3.75502
30.833	100.184	100.074				0.00137	0.0726																255	3.2	123.064	3.79725
31	100.233	100.098				0.00144	0.07285																		123.196	3.83979
31.167	100.288	100.126				0.00152	0.07309																		123.329	3.88267
31.333	100.334	100.152				0.00159	0.07333																		123.462	3.92587
31.5	100.36	100.168				0.00167	0.07357																		123.595	3.96939
31.667	100.362	100.173				0.00174	0.07381																		123.727	4.01325
31.833	100.341	100.171				0.00181	0.07406																		123.86	4.05744
32	100.311	100.166				0.00189	0.0743																		123.993	4.10196
32.167	100.288	100.161				0.00196	0.07454																		124.126	4.14681
32.333	100.279	100.158				0.00204	0.07478																		124.258	4.19199
32.5	100.275	100.154				0.00211	0.07502																		124.391	4.23752
32.667	100.274	100.15				0.00219	0.07527																		124.524	4.28337
32.833	100.275	100.145				0.00226	0.07551																		124.656	4.32957
33	100.281	100.14				0.00233	0.07575																		124.789	4.37611
33.167	100.282	100.133				0.00241	0.07599																		124.922	4.42298
33.333	100.276	100.129				0.00248	0.07623																		125.055	4.4702
33.5	100.26	100.126				0.00256	0.07648																		125.187	4.51776
33.667	100.243	100.122				0.00263	0.07672																		125.32	4.56566
33.833	100.234	100.119				0.0027	0.07696																		125.453	4.61391
34	100.228	100.112				0.00278	0.0772																		125.586	4.66251
34.167	100.219	100.106				0.00285	0.07744																		125.718	4.71145
34.333	100.219	100.101				0.00293	0.07769																		125.851	4.76074
34.5	100.228	100.095				0.003	0.07793																		125.984	4.81038
34.667	100.238	100.092				0.00307	0.07817																		126.117	4.86037
34.833	100.248	100.091				0.00315	0.07841																		126.249	4.91071
35	100.254	100.091				0.00322	0.07865																		126.382	4.96141
35.167	100.258	100.094				0.0033	0.0789																		126.515	5.01246
35.333	100.265	100.096				0.00337	0.07914																		126.647	5.06386
35.5	100.262	100.094				0.00344	0.07938																		126.78	5.11562
35.667	100.242	100.088				0.00352	0.07962																		126.913	5.16774
35.833	100.229	100.08				0.00359	0.07986																		127.046	5.22021
36	100.235	100.079				0.00367	0.08011																		127.178	5.27304
36.167	100.244	100.083				0.00374	0.08035																		127.311	5.32623
36.333	100.255	100.083				0.00381	0.08059																		127.444	5.37978
36.5	100.266	100.075				0.00389	0.08083																		127.577	5.4337
36.667	100.272	100.073				0.00396	0.08107																		127.709	5.48797
36.833	100.28	100.073				0.00404	0.08132																		127.842	5.54261
37	100.294	100.067				0.00411	0.08156																		127.975	5.59761
37.167	100.296	100.065				0.00419	0.0818																		128.108	5.65298
37.333	100.279	100.073				0.00426	0.08204																		128.24	5.70872
37.5	100.264	100.078				0.00433	0.08228																		128.373	5.76482
37.667	100.248	100.082				0.00441	0.08253																		128.506	5.82128
37.833	100.238	100.083				0.00448	0.08277																		128.638	5.87812
38	100.242	100.075				0.00456	0.08301																		128.771	5.93533
38.167	100.246	100.069				0.00463	0.08325																		128.904	5.9929
38.333	100.251	100.071				0.0047	0.08349																		129.037	6.05084
38.5	100.268	100.072				0.00478	0.08374																		129.169	6.10916
38.667	100.276	100.073				0.00485	0.08398																		129.302	6.16785
38.833	100.282	100.075				0.00493	0.08422																		129.435	6.22691
39	100.281	100.07				0.005	0.08446																		129.568	6.28634
39.167	100.268	100.063				0.00507	0.0847																		129.7	6.34615
39.333	100.255	100.061				0.00515	0.08495																		129.833	6.40633
39.5	100.242	100.064				0.00522	0.08519																		129.966	6.46689
39.667	100.23	100.063				0.0053	0.08543																		130.099	6.52782
39.833	100.218	100.057				0.00537	0.08567																		130.231	6.58913
40	100.205	100.05				0.00544	0.08591																		130.364	6.65082
40.167	100.193	100.044				0.00552	0.08616																		130.497	6.71288
40.333	100.181	100.038				0.00559	0.0864																		130.629	6.77532
40.5	100.169	100.034				0.00567	0.08664																		130.762	6.83814
40.667	100.158	100.037				0.00574	0.08688																		130.895	6.90134
40.833	100.147	100.039				0.00581	0.08712																		131.028	6.96492
41	100.135	100.041				0.00589	0.08737																		131.16	7.02887
41.167	100.124	100.045				0.00596	0.08761																		131.293	7.09321
41.333	100.102	100.04				0.00604	0.08785																		131.426	7.15793
41.5	100.072	100.039				0.00611	0.08809																		131.559	7.22302
41.667	100.038	100.043				0.00619	0.08833																		131.691	7.2885
41.833	100.008	100.047				0.00626	0.08857																		131.824	7.35436
42	99.9956	100.052				0.00633	0.08882																		131.957	7.4206
42.167	99.9956	100.062				0.00641	0.08906																		132.089	7.48722
42.333	100.003	100.065				0.00648	0.0893																		132.222	7.55423
42.5	100	100.06				0.00656	0.08954																		132.355	7.62162
42.667	99.9897	100.054				0.00663	0.08978																		132.488	7.68938
42.833	99.9797	100.049				0.0067	0.09003																		132.62	7.75754
43	99.9694	100.044				0.00678	0.09027																		132.753	7.82607
43.167	99.9591	100.038				0.00685	0.09051																		132.886	7.89499
43.333	99.9492	100.033				0.00693	0.09075																		133.019	7.96429
43.5	99.9389	100.028				0.007	0.09099																		133.151	8.03397
43.667	99.9286	100.022				0.00707	0.09124																		133.284	8.10404
43.833	99.9186	100.024				0.00715	0.09148																		133.417	8.17449
44	99.9083	100.028				0.00722	0.09172																		133.55	8.24532
44.167	99.9072	100.026				0.0073	0.09196																		133.682	8.31653
44.333	99.9157	100.021				0.00737	0.0922																		133.815	8.38813
44.5	99.9146	100.015				0.00744	0.09245																		133.948	8.46011
44.667	99.9047	100.01				0.00752	0.09269																		134.08	8.53247
44.833	99.8947	100.005				0.00759	0.09293																		134.213	8.60522
45	99.8848	100.008				0.00767	0.09317																		134.346	8.67835
45.167	99.8748	100.013				0.00774	0.09341																		134.479	8.75186
45.333	99.8649	100.009				0.00781	0.09366																		134.611	8.82575
45.5	99.8553	100.003				0.00789	0.0939																		134.744	8.90002
45.667	99.8605	99.9983				0.00796	0.09414																		134.877	8.97468
45.833	99.8689	99.9931				0.00804	0.09438																		135.01	9.04971
46	99.8627	99.9881				0.00811	0.09462																		135.142	9.12513
46.167	99.8527	99.983				0.00819	0.09487																		135.275	9.20093
46.333	99.8538	99.978				0.00826	0.09511																		135.408	9.2771
46.5	99.8627	99.973				0.00833	0.09535																		135.541	9.35366
46.667	99.8601	99.9678				0.00841	0.09559																		135.673	9.43059
46.833	99.8502	99.9628				0.00848	0.09583																		135.806	9.50791
47	99.8406	99.9663				0.00856	0.09608																		135.939	9.5856
47.167	99.831	99.9707				0.00863	0.09632																		136.071	9.66367
47.333	99.8211	99.9667				0.0087	0.09656																		136.204	9.74211
47.5	99.8115	99.9615				0.00878	0.0968																		136.337	9.82093
47.667	99.8016	99.9561				0.00885	0.09704																		136.47	9.90013
47.833	99.799	99.9518				0.00893	0.09729																		136.602	9.9797
48	99.8075	99.9563				0.009	0.09753																		136.735	10.0596
48.167	99.8089	99.9597				0.00907	0.09777																		136.868	10.14
48.333	99.799	99.9565				0.00915	0.09801																		137.001	10.2207
48.5	99.7894	99.9609				0.00922	0.09825																		137.133	10.3017
48.667	99.7798	99.9636				0.0093	0.0985																		137.266	10.3832
48.833	99.7699	99.9634				0.00937	0.09874																		137.399	10.465
49	99.76	99.968				0.00944	0.09898																		137.532	10.5472
49.167	99.7504	99.9676				0.00952	0.09922																		137.664	10.6297
49.333	99.7404	99.9624				0.00959	0.09946																		137.797	10.7126
49.5	99.7305	99.9574				0.00967	0.09971																		137.93	10.7959
49.667	99.7206	99.9524				0.00974	0.09995																		138.062	10.8795
49.833	99.711	99.9551				0.00981	0.10019																		138.195	10.9635
50	99.701	99.9595				0.00989	0.10043																		138.328	11.0479
50.167	99.7062	99.9563				0.00996	0.10067																		138.461	11.1326
50.333	99.715	99.9513				0.01004	0.10092																		138.593	11.2177
50.5	99.7088	99.946				0.01011	0.10116																		138.726	11.3032
50.667	99.6992	99.9478				0.01019	0.1014																		138.859	11.389
50.833	99.6896	99.9522				0.01026	0.10164																		138.992	11.4752
51	99.6801	99.9501				0.01033	0.10188																		139.124	11.5617
51.167	99.6867	99.9451				0.01041	0.10213																		139.257	11.6486
51.333	99.6955	99.9399				0.01048	0.10237																		139.39	11.7358
51.5	99.7044	99.9351				0.01056	0.10261																		139.523	11.8234
51.667	99.7132	99.9301				0.01063	0.10285																		139.655	11.9114
51.833	99.7055	99.9249				0.0107	0.10309																		139.788	11.9997
52	99.6959	99.9198				0.01078	0.10334																		139.921	12.0883
52.167	99.6863	99.9148				0.01085	0.10358																		140.053	12.1773
52.333	99.6768	99.9098				0.01093	0.10382																		140.186	12.2666
52.5	99.6672	99.9048				0.011	0.10406																		140.319	12.3563
52.667	99.6576	99.8998				0.01107	0.1043																		140.452	12.4463
52.833	99.648	99.8996				0.01115	0.10455																		140.584	12.5366
53	99.6385	99.9042				0.01122	0.10479																		140.717	12.6273
53.167	99.6289	99.9042				0.0113	0.10503																		140.85	12.7184
53.333	99.6307	99.8994				0.01137	0.10527																		140.983	12.8097
53.5	99.6399	99.8946				0.01144	0.10551																		141.115	12.9015
53.667	99.6377	99.8896				0.01152	0.10576																		141.248	12.9935
53.833	99.6285	99.8848				0.01159	0.106																		141.381	13.0858
54	99.6193	99.8798				0.01167	0.10624																		141.514	13.1785
54.167	99.6005	99.8749				0.01174	0.10648																		141.646	13.2715
54.333	99.5726	99.8701				0.01181	0.10672																		141.779	13.3649
54.5	99.5538	99.8651				0.01189	0.10697																		141.8	13.3797
54.667	99.5446	99.8603				0.01196	0.10721																		141.912	13.4585
54.833	99.5354	99.8553				0.01204	0.10745																		142.044	13.5525
55	99.5266	99.8505				0.01211	0.10769																		142.177	13.6468
55.167	99.5339	99.8476				0.01219	0.10793																		142.31	13.7414
55.333	99.5431	99.8522				0.01226	0.10817																		142.443	13.8364
55.5	99.5354	99.8551				0.01233	0.10842																		142.575	13.9316
55.667	99.5262	99.8503				0.01241	0.10866																		142.708	14.0272
55.833	99.517	99.8455				0.01248	0.1089																		142.841	14.123
56	99.5078	99.8407				0.01256	0.10914																		142.974	14.2192
56.167	99.4986	99.8358				0.01263	0.10938																		143.106	14.3156
56.333	99.4897	99.831				0.0127	0.10963																		143.239	14.4124
56.5	99.4805	99.8264				0.01278	0.10987																		143.372	14.5094
56.667	99.471	99.8216				0.01285	0.11011																		143.505	14.6068
56.833	99.4617	99.8168				0.01293	0.11035																		143.637	14.7044
57	99.4526	99.8119				0.013	0.11059																		143.77	14.8024
57.167	99.4437	99.8071				0.01307	0.11084																		143.903	14.9006
57.333	99.4345	99.8025				0.01315	0.11108																		144.035	14.9991
57.5	99.4253	99.7977				0.01322	0.11132																		144.168	15.0979
57.667	99.4165	99.7931				0.0133	0.11156																		144.301	15.197
57.833	99.4076	99.7971				0.01337	0.1118																		144.434	15.2964
58	99.3988	99.8021				0.01344	0.11205																		144.566	15.396
58.167	99.4025	99.7985				0.01352	0.11229																		144.699	15.4959
58.333	99.412	99.7938				0.01359	0.11253																		144.832	15.596
58.5	99.4087	99.7969				0.01367	0.11277																		144.965	15.6965
58.667	99.4003	99.8017				0.01374	0.11301																		145.097	15.7972
58.833	99.3914	99.7992				0.01381	0.11326																		145.23	15.8981
59	99.3826	99.7946				0.01389	0.1135																		145.363	15.9994
59.167	99.3738	99.79				0.01396	0.11374																		145.495	16.1008
59.333	99.3646	99.7854				0.01404	0.11398																		145.628	16.2026
59.5	99.3612	99.7807				0.01411	0.11422																		145.761	16.3045
59.667	99.3712	99.7761				0.01419	0.11447																		145.894	16.4067
59.833	99.3752	99.7715				0.01426	0.11471																		146.026	16.5092
60	99.3668	99.7669				0.01433	0.11495																		146.159	16.6119
60.167	99.3579	99.7624				0.01441	0.11519																		146.292	16.7148
60.333	99.3495	99.7578				0.01448	0.11543																		146.425	16.818
60.5	99.3406	99.7534				0.01456	0.11568																		146.557	16.9214
60.667	99.3322	99.7489				0.01463	0.11592																		146.69	17.0251
60.833	99.3233	99.7424				0.0147	0.11616																		146.823	17.1289
61	99.3145	99.7283				0.01478	0.1164																		146.956	17.233
61.167	99.306	99.716				0.01485	0.11664																		147.088	17.3373
61.333	99.2976	99.7116				0.01493	0.11689																		147.221	17.4418
61.5	99.2891	99.7069				0.015	0.11713																		147.354	17.5465
61.667	99.2806	99.7025				0.01507	0.11737																		147.486	17.6514
61.833	99.2718	99.6983				0.01515	0.11761																		147.619	17.7565
62	99.2633	99.7006				0.01522	0.11785																		147.752	17.8619
62.167	99.2548	99.7058				0.0153	0.1181																		147.885	17.9674
62.333	99.2464	99.7042				0.01537	0.11834																		148.017	18.0731
62.5	99.2383	99.6998				0.01544	0.11858																		148.15	18.179
62.667	99.2298	99.6954				0.01552	0.11882																		148.283	18.2851
62.833	99.2217	99.691				0.01559	0.11906																		148.416	18.3913
63	99.2132	99.6865				0.01567	0.11931																		148.548	18.4978
63.167	99.2177	99.6823				0.01574	0.11955																		148.681	18.6044
63.333	99.2272	99.6779				0.01581	0.11979																		148.814	18.7112
63.5	99.2243	99.6736				0.01589	0.12003																		148.947	18.8181
63.667	99.2162	99.6692				0.01596	0.12027																		149.079	18.9252
63.833	99.2077	99.6647				0.01604	0.12052																		149.212	19.0325
64	99.1996	99.6605				0.01611	0.12076																		149.345	19.1399
64.167	99.1915	99.6563				0.01619	0.121																		149.477	19.2475
64.333	99.2018	99.652				0.01626	0.12124																		149.61	19.3553
64.5	99.2118	99.6476				0.01633	0.12148																		149.743	19.4631
64.667	99.2037	99.6434				0.01641	0.12173																		149.876	19.5711
64.833	99.1952	99.6391				0.01648	0.12197																		150.008	19.6793
65	99.1871	99.6347				0.01656	0.12221																		150.141	19.7875
65.167	99.1786	99.6333				0.01663	0.12245																		150.274	19.8959
65.333	99.1709	99.6436				0.0167	0.12269																		150.407	20.0045
65.5	99.1624	99.6605				0.01678	0.12294																		150.539	20.1131
65.667	99.1543	99.6775				0.01685	0.12318																		150.672	20.2218
65.833	99.1499	99.6954				0.01693	0.12342																		150.805	20.3307
66	99.1602	99.7104				0.017	0.12366																		150.938	20.4397
66.167	99.1742	99.7225				0.01707	0.1239																		151.07	20.5487
66.333	99.1849	99.7308				0.01715	0.12415																		151.203	20.6579
66.5	99.1878	99.741				0.01722	0.12439																		151.336	20.7672
66.667	99.1797	99.7464				0.0173	0.12463																		151.468	20.8765
66.833	99.1716	99.7424				0.01737	0.12487																		151.601	20.9859
67	99.1635	99.7382				0.01744	0.12511																		151.734	21.0954
67.167	99.1554	99.7301				0.01752	0.12536																		151.867	21.205
67.333	99.1477	99.7133				0.01759	0.1256																		151.999	21.3147
67.5	99.14	99.6938				0.01767	0.12584																		152.132	21.4244
67.667	99.1322	99.6742				0.01774	0.12608																		152.265	21.5341
67.833	99.1245	99.6528				0.01781	0.12632																		152.398	21.644
68	99.1164	99.6303				0.01789	0.12656																		152.53	21.7538
68.167	99.1087	99.6069				0.01796	0.12681																		152.663	21.8638
68.333	99.1006	99.5844				0.01804	0.12705																		152.796	21.9737
68.5	99.0928	99.5688				0.01811	0.12729																		152.929	22.0837
68.667	99.0833	99.5532				0.01819	0.12753																		153.061	22.1938
68.833	99.0568	99.5395				0.01826	0.12777																		153.194	22.3038
69	99.0325	99.5345				0.01833	0.12802																		153.327	22.4139
69.167	99.0251	99.5303				0.01841	0.12826																		153.459	22.524
69.333	99.0174	99.5262				0.01848	0.1285																		153.592	22.6341
69.5	99.0096	99.5145				0.01856	0.12874																		153.99	22.9645
69.667	99.0019	99.5008				0.01863	0.12898																		154.123	23.0746
69.833	98.9942	99.4948				0.0187	0.12923																		154.256	23.1848
70	98.9865	99.4908				0.01878	0.12947																		154.389	23.2948
70.167	98.9787	99.4865				0.01885	0.12971																		154.521	23.4049
70.333	98.982	99.4827				0.01893	0.12995																		154.654	23.515
70.5	98.9931	99.4786				0.019	0.13019																		154.787	23.625
70.667	98.9927	99.4748				0.01907	0.13044																		154.92	23.735
70.833	98.985	99.4709				0.01915	0.13068																		155.052	23.8449
71	98.9942	99.4669				0.01922	0.13092																		155.185	23.9548
71.167	99.0049	99.4628				0.0193	0.13116																		155.318	24.0646
71.333	98.9993	99.459				0.01937	0.1314																		155.45	24.1744
71.5	98.9916	99.4551				0.01944	0.13165																		155.583	24.2841
71.667	98.9843	99.4511				0.01952	0.13189																		155.716	24.3938
71.833	98.9765	99.447				0.01959	0.13213																		155.849	24.5033
72	98.9688	99.4432				0.01967	0.13237																		155.981	24.6128
72.167	98.9614	99.4391				0.01974	0.13261																		156.114	24.7222
72.333	98.9541	99.4353				0.01981	0.13286																		156.247	24.8316
72.5	98.9467	99.4314				0.01989	0.1331																		156.38	24.9408
72.667	98.939	99.4276				0.01996	0.13334																		156.512	25.0499
72.833	98.9316	99.4189				0.02004	0.13358																		156.645	25.159
73	98.9242	99.4054				0.02011	0.13382																		156.778	25.2679
73.167	98.9169	99.3967				0.02019	0.13407																		156.911	25.3767
73.333	98.9095	99.3929				0.02026	0.13431																		157.043	25.4854
73.5	98.9022	99.389				0.02033	0.13455																		157.176	25.5939
73.667	98.8948	99.3852				0.02041	0.13479																		157.309	25.7023
73.833	98.8874	99.3813				0.02048	0.13503																		157.441	25.8106
74	98.8819	99.3775				0.02056	0.13528																		157.574	25.9188
74.167	98.8933	99.3717				0.02063	0.13552																		157.707	26.0268
74.333	98.9025	99.3584				0.0207	0.13576																		157.84	26.1346
74.5	98.8952	99.347				0.02078	0.136																		157.972	26.2423
74.667	98.8859	99.3432				0.02085	0.13624																		158.105	26.3498
74.833	98.8605	99.3393				0.02093	0.13649																		158.238	26.4572
75	98.8366	99.3357				0.021	0.13673																		158.371	26.5644
75.167	98.8293	99.332				0.02107	0.13697																		158.503	26.6714
75.333	98.8223	99.3281				0.02115	0.13721																		158.636	26.7782
75.5	98.8149	99.3243				0.02122	0.13745																		158.769	26.8848
75.667	98.8079	99.3206				0.0213	0.1377																		158.901	26.9913
75.833	98.8005	99.3168				0.02137	0.13794																		159.034	27.0975
76	98.7935	99.3129				0.02144	0.13818																		159.167	27.2035
76.167	98.7862	99.3093				0.02152	0.13842																		159.3	27.3093
76.333	98.7792	99.3056				0.02159	0.13866																		159.432	27.4149
76.5	98.7722	99.3019				0.02167	0.13891																		159.565	27.5203
76.667	98.7652	99.2925				0.02174	0.13915																		159.698	27.6254
76.833	98.7578	99.279				0.02181	0.13939																		159.831	27.7303
77	98.7508	99.2715				0.02189	0.13963																		159.963	27.8349
77.167	98.7438	99.2678				0.02196	0.13987																		160.096	27.9393
77.333	98.7368	99.2642				0.02204	0.14012																		160.229	28.0435
77.5	98.7298	99.254				0.02211	0.14036																		160.362	28.1474
77.667	98.7228	99.2407				0.02219	0.1406																		160.494	28.251
77.833	98.6993	99.2341				0.02226	0.14084																		160.627	28.3544
78	98.6739	99.2305				0.02233	0.14108																		160.76	28.4575
78.167	98.665	99.2268				0.02241	0.14133																		160.892	28.5603
78.333	98.6584	99.2231				0.02248	0.14157																		161.025	28.6628
78.5	98.6514	99.2195				0.02256	0.14181																		161.158	28.765
78.667	98.6448	99.2158				0.02263	0.14205																		161.291	28.867
78.833	98.6378	99.2121				0.0227	0.14229																		161.423	28.9686
79	98.6308	99.2087				0.02278	0.14254																		161.556	29.0699
79.167	98.6242	99.205				0.02285	0.14278																		161.689	29.171
79.333	98.6172	99.2014				0.02293	0.14302																		161.822	29.2717
79.5	98.6102	99.1979				0.023	0.14326																		161.954	29.372
79.667	98.6032	99.1942				0.02307	0.1435																		162.087	29.472
79.833	98.5966	99.1908				0.02315	0.14375																		162.22	29.5718
80	98.5896	99.1871				0.02322	0.14399																		162.353	29.6711
80.167	98.5829	99.1836				0.0233	0.14423																		162.485	29.7701
80.333	98.576	99.18				0.02337	0.14447																		162.618	29.8688
80.5	98.5693	99.1678				0.02344	0.14471																		162.751	29.9671
80.667	98.5627	99.1547				0.02352	0.14496																		162.883	30.065
80.833	98.5557	99.1503				0.02359	0.1452																		163.016	30.1626
81	98.5491	99.1468				0.02367	0.14544																		163.149	30.2598
81.167	98.5425	99.1412				0.02374	0.14568																		163.282	30.3566
81.333	98.5358	99.1281				0.02381	0.14592																		163.414	30.453
81.5	98.5292	99.117				0.02389	0.14616																		163.547	30.549
81.667	98.5226	99.1077				0.02396	0.14641																		163.68	30.6447
81.833	98.516	99.0946				0.02404	0.14665																		163.813	30.7399
82	98.5093	99.0873				0.02411	0.14689																		163.945	30.8347
82.167	98.5027	99.0838				0.02419	0.14713																		164.078	30.9291
82.333	98.4832	99.0804				0.02426	0.14737																		164.2	31.0155
82.5	98.4582	99.0769				0.02433	0.14762																		164.211	31.0231
82.667	98.4464	99.0734				0.02441	0.14786																		164.344	31.1167
82.833	98.4397	99.07				0.02448	0.1481																		164.476	31.2098
83	98.4335	99.0667				0.02456	0.14834																		164.609	31.3025
83.167	98.4269	99.0613				0.02463	0.14858																		164.742	31.3948
83.333	98.4386	99.0482				0.0247	0.14883																		164.874	31.4866
83.5	98.4508	99.0372				0.02478	0.14907																		165.007	31.578
83.667	98.4442	99.0337				0.02485	0.14931																		165.14	31.6689
83.833	98.4375	99.0303				0.02493	0.14955																		165.273	31.7593
84	98.4309	99.027				0.025	0.14979																		165.405	31.8493
84.167	98.4243	99.0168				0.02507	0.15004																		165.538	31.9388
84.333	98.418	99.0039				0.02515	0.15028																		165.671	32.0278
84.5	98.4114	98.9975				0.02522	0.15052																		165.804	32.1163
84.667	98.4051	98.9942				0.0253	0.15076																		165.936	32.2044
84.833	98.3878	98.991				0.02537	0.151																		166.069	32.2919
85	98.3628	98.9875				0.02544	0.15125																		166.202	32.379
85.167	98.3492	98.9842				0.02552	0.15149																		166.335	32.4655
85.333	98.3429	98.9808				0.02559	0.15173																		166.467	32.5516
85.5	98.3363	98.9775				0.02567	0.15197																		166.6	32.6371
85.667	98.33	98.9674				0.02574	0.15221																		166.733	32.7221
85.833	98.3238	98.9547				0.02581	0.15246																		166.865	32.8066
86	98.3171	98.9484				0.02589	0.1527																		166.998	32.8905
86.167	98.3109	98.9451				0.02596	0.15294																		167.131	32.974
86.333	98.305	98.9418				0.02604	0.15318																		167.264	33.0568
86.5	98.2987	98.9386				0.02611	0.15342																		167.396	33.1392
86.667	98.2925	98.9353				0.02619	0.15367																		167.529	33.2209
86.833	98.2862	98.932				0.02626	0.15391																		167.662	33.3021
87	98.2803	98.9287				0.02633	0.15415																		167.795	33.3828
87.167	98.2741	98.9254				0.02641	0.15439																		167.927	33.4629
87.333	98.2678	98.9183				0.02648	0.15463																		168.06	33.5424
87.5	98.2615	98.9056				0.02656	0.15488																		168.193	33.6214
87.667	98.2553	98.8966				0.02663	0.15512																		168.326	33.6997
87.833	98.2494	98.8933				0.0267	0.15536																		168.458	33.7775
88	98.2428	98.89				0.02678	0.1556																		168.591	33.8547
88.167	98.2369	98.8869				0.02685	0.15584																		168.724	33.9313
88.333	98.2417	98.874				0.02693	0.15609																		168.856	34.0073
88.5	98.2538	98.8611				0.027	0.15633																		168.989	34.0827
88.667	98.2553	98.858				0.02707	0.15657																		169.122	34.1575
88.833	98.249	98.8547				0.02715	0.15681																		169.255	34.2316
89	98.2431	98.8517				0.02722	0.15705																		169.387	34.3052
89.167	98.2336	98.8486				0.0273	0.1573																		169.52	34.3781
89.333	98.2093	98.8407				0.02737	0.15754																		169.653	34.4504
89.5	98.1883	98.8278				0.02744	0.15778																		169.786	34.5221
89.667	98.1824	98.8199				0.02752	0.15802																		169.918	34.5931
89.833	98.1765	98.8139				0.02759	0.15826																		170.051	34.6635
90	98.1706	98.801				0.02767	0.15851																		170.184	34.7332
90.167	98.1643	98.7912				0.02774	0.15875																		170.317	34.8023
90.333	98.1585	98.7881				0.02781	0.15899																		170.449	34.8708
90.5	98.1522	98.7848				0.02789	0.15923																		170.582	34.9386
90.667	98.1463	98.7817				0.02796	0.15947																		170.715	35.0057
90.833	98.1404	98.769				0.02804	0.15972																		170.847	35.0722
91	98.1345	98.7563				0.02811	0.15996																		170.98	35.1379
91.167	98.1286	98.7445				0.02819	0.1602																		171.113	35.203
91.333	98.1227	98.7318				0.02826	0.16044																		171.246	35.2675
91.5	98.1172	98.7278				0.02833	0.16068																		171.378	35.3312
91.667	98.111	98.7247				0.02841	0.16093																		171.511	35.3943
91.833	98.1051	98.7216				0.02848	0.16117																		171.644	35.4566
92	98.0992	98.7089				0.02856	0.16141																		171.777	35.5183
92.167	98.0933	98.6894				0.02863	0.16165																		171.909	35.5793
92.333	98.0874	98.6767				0.0287	0.16189																		172.042	35.6395
92.5	98.0764	98.663				0.02878	0.16214																		172.175	35.6991
92.667	98.0521	98.6505				0.02885	0.16238																		172.308	35.7579
92.833	98.0337	98.6455				0.02893	0.16262																		172.44	35.816
93	98.0278	98.6424				0.029	0.16286																		172.573	35.8735
93.167	98.0219	98.6393				0.02907	0.1631																		172.706	35.9301
93.333	98.016	98.6362				0.02915	0.16335																		172.838	35.9861
93.5	98.0101	98.6333				0.02922	0.16359																		172.971	36.0413
93.667	98.0046	98.6303				0.0293	0.16383																		173.104	36.0958
93.833	97.9987	98.6255				0.02937	0.16407																		173.237	36.1496
94	97.9932	98.6127				0.02944	0.16431																		173.369	36.2026
94.167	97.9876	98.6021				0.02952	0.16455																		173.502	36.2549
94.333	97.9818	98.5992				0.02959	0.1648																		173.635	36.3064
94.5	97.9762	98.5962				0.02967	0.16504																		173.768	36.3572
94.667	97.9703	98.5836				0.02974	0.16528																		173.9	36.4072
94.833	97.9648	98.5711				0.02981	0.16552																		174.033	36.4565
95	97.9589	98.5682				0.02989	0.16576																		174.166	36.505
95.167	97.9534	98.5652				0.02996	0.16601																		174.298	36.5528
95.333	97.9479	98.5623				0.03004	0.16625																		174.431	36.5997
95.5	97.942	98.5584				0.03011	0.16649																		174.564	36.6459
95.667	97.918	98.5459				0.03019	0.16673																		174.697	36.6914
95.833	97.8941	98.5343				0.03026	0.16697																		174.829	36.736
96	97.8886	98.5314				0.03033	0.16722																		174.962	36.7799
96.167	97.8831	98.5284				0.03041	0.16746																		175.095	36.823
96.333	97.8772	98.5255				0.03048	0.1677																		175.228	36.8653
96.5	97.8717	98.5226				0.03056	0.16794																		175.36	36.9068
96.667	97.8661	98.5197				0.03063	0.16818																		175.493	36.9476
96.833	97.8533	98.5168				0.0307	0.16843																		175.626	36.9875
97	97.8297	98.5139				0.03078	0.16867																		175.759	37.0267
97.167	97.8131	98.51				0.03085	0.16891																		175.891	37.065
97.333	97.8076	98.4975				0.03093	0.16915																		176.024	37.1026
97.5	97.8024	98.486				0.031	0.16939																		176.157	37.1393
97.667	97.7969	98.4831				0.03107	0.16964																		176.289	37.1753
97.833	97.7914	98.4804				0.03115	0.16988																		176.422	37.2104
98	97.7855	98.4727				0.03122	0.17012																		176.555	37.2447
98.167	97.7804	98.4603				0.0313	0.17036																		176.688	37.2782
98.333	97.7748	98.4526				0.03137	0.1706																		176.82	37.3109
98.5	97.7693	98.4497				0.03144	0.17085																		176.953	37.3428
98.667	97.7642	98.4468				0.03152	0.17109																		177.086	37.3739
98.833	97.7586	98.444				0.03159	0.17133																		177.219	37.4041
99	97.7535	98.4335				0.03167	0.17157																		177.351	37.4335
99.167	97.748	98.421				0.03174	0.17181																		177.484	37.4621
99.333	97.7428	98.4087				0.03181	0.17206																		177.617	37.4899
99.5	97.7373	98.3923				0.03189	0.1723																		177.75	37.5168
99.667	97.7321	98.3781				0.03196	0.17254																		177.882	37.5429
99.833	97.7266	98.3694				0.03204	0.17278																		178.015	37.5682
100	97.7215	98.3667				0.03211	0.17302																		178.148	37.5926
100.167	97.7163	98.364				0.03219	0.17327																		178.28	37.6163
100.333	97.7108	98.3611				0.03226	0.17351																		178.413	37.639
100.5	97.7001	98.3584				0.03233	0.17375																		178.546	37.661
100.667	97.6765	98.3557				0.03241	0.17399																		178.679	37.682
100.833	97.6585	98.353				0.03248	0.17423																		178.811	37.7023
101	97.6534	98.3501				0.03256	0.17448																		178.944	37.7217
101.167	97.6478	98.3416				0.03263	0.17472																		179.077	37.7403
101.333	97.6427	98.3291				0.0327	0.17496																		179.21	37.758
101.5	97.6375	98.3226				0.03278	0.1752																		179.342	37.7749
101.667	97.6324	98.3124				0.03285	0.17544																		179.475	37.7909
101.833	97.6272	98.3				0.03293	0.17569																		179.608	37.8061
102	97.6217	98.2952				0.033	0.17593																		179.741	37.8204
102.167	97.6165	98.2867				0.03307	0.17617																		179.873	37.8339
102.333	97.6114	98.2744				0.03315	0.17641																		180.006	37.8465
102.5	97.6062	98.2678				0.03322	0.17665																		180.139	37.8582
102.667	97.6014	98.2653				0.0333	0.1769																		180.271	37.8692
102.833	97.5963	98.2626				0.03337	0.17714																		180.404	37.8792
103	97.5911	98.26				0.03344	0.17738																		180.537	37.8884
103.167	97.586	98.2572				0.03352	0.17762																		180.67	37.8968
103.333	97.5808	98.2507				0.03359	0.17786																		180.802	37.9043
103.5	97.5628	98.2386				0.03367	0.17811																		180.935	37.9109
103.667	97.5396	98.2301				0.03374	0.17835																		181.068	37.9167
103.833	97.5289	98.2274				0.03381	0.17859																		181.201	37.9216
104	97.5238	98.2189				0.03389	0.17883																		181.333	37.9257
104.167	97.5186	98.2039				0.03396	0.17907																		181.466	37.9289
104.333	97.5135	98.1877				0.03404	0.17932																		181.599	37.9313
104.5	97.5087	98.1784				0.03411	0.17956																		181.732	37.9328
104.667	97.5035	98.1757				0.03419	0.1798																		181.864	37.9334
104.833	97.4984	98.1732				0.03426	0.18004																		181.997	37.9332
105	97.4844	98.1648				0.03433	0.18028																		182.13	37.9321
105.167	97.4608	98.1526				0.03441	0.18053																		182.262	37.9302
105.333	97.4468	98.1422				0.03448	0.18077																		182.395	37.9274
105.5	97.4417	98.1301				0.03456	0.18101																		182.528	37.9238
105.667	97.4369	98.1216				0.03463	0.18125																		182.661	37.9192
105.833	97.4321	98.1191				0.0347	0.18149																		182.793	37.9139
106	97.4273	98.1164				0.03478	0.18174																		182.926	37.9077
106.167	97.4221	98.1052				0.03485	0.18198																		183.059	37.9006
106.333	97.4174	98.0931				0.03493	0.18222																		183.192	37.8927
106.5	97.4126	98.0894				0.035	0.18246																		183.324	37.8839
106.667	97.4074	98.084				0.03507	0.1827																		183.457	37.8742
106.833	97.3953	98.0719				0.03515	0.18294																		183.59	37.8637
107	97.3721	98.0627				0.03522	0.18319																		183.723	37.8524
107.167	97.3562	98.0601				0.0353	0.18343																		183.855	37.8402
107.333	97.3515	98.0576				0.03537	0.18367																		183.988	37.8271
107.5	97.3467	98.0492				0.03544	0.18391																		184.121	37.8132
107.667	97.3415	98.037				0.03552	0.18415																		184.253	37.7984
107.833	97.3367	98.0307				0.03559	0.1844																		184.386	37.7828
108	97.3172	98.0282				0.03567	0.18464																		184.519	37.7664
108.167	97.294	98.0257				0.03574	0.18488																		184.652	37.7491
108.333	97.2856	98.0145				0.03581	0.18512																		184.784	37.7309
108.5	97.2811	98.0023				0.03589	0.18536																		184.917	37.7119
108.667	97.2763	97.9902				0.03596	0.18561																		185.05	37.6921
108.833	97.2716	97.9723				0.03604	0.18585																		185.183	37.6714
109	97.2668	97.9592				0.03611	0.18609																		185.315	37.6499
109.167	97.262	97.9528				0.03619	0.18633																		185.448	37.6275
109.333	97.2738	97.9503				0.03626	0.18657																		185.581	37.6043
109.5	97.2874	97.948				0.03633	0.18682																		185.714	37.5803
109.667	97.2845	97.9426				0.03641	0.18706																		185.846	37.5554
109.833	97.28	97.9305				0.03648	0.1873																		185.979	37.5297
110	97.2752	97.9212				0.03656	0.18754																		186.112	37.5032
110.167	97.2557	97.9187				0.03663	0.18778																		186.244	37.4759
110.333	97.2325	97.9164				0.0367	0.18803																		186.377	37.4477
110.5	97.2244	97.9043				0.03678	0.18827																		186.51	37.4186
110.667	97.2197	97.8923				0.03685	0.18851																		186.643	37.3888
110.833	97.2149	97.8831				0.03693	0.18875																		186.775	37.3582
111	97.2104	97.8663				0.037	0.18899																		186.908	37.3267
111.167	97.206	97.8513				0.03707	0.18924																		187.041	37.2944
111.333	97.2013	97.8401				0.03715	0.18948																		187.174	37.2613
111.5	97.1968	97.8282				0.03722	0.18972																		187.306	37.2273
111.667	97.192	97.8199				0.0373	0.18996																		187.439	37.1926
111.833	97.1876	97.8176				0.03737	0.1902																		187.572	37.157
112	97.1828	97.8074				0.03744	0.19045																		187.704	37.1207
112.167	97.178	97.7916				0.03752	0.19069																		187.837	37.0835
112.333	97.1736	97.7775				0.03759	0.19093																		187.97	37.0456
112.5	97.1689	97.7656				0.03767	0.19117																		188.103	37.0068
112.667	97.1648	97.7536				0.03774	0.19141																		188.235	36.9673
112.833	97.1604	97.7453				0.03781	0.19166																		188.368	36.9269
113	97.1556	97.743				0.03789	0.1919																		188.501	36.8858
113.167	97.1346	97.7368				0.03796	0.19214																		188.634	36.8439
113.333	97.1118	97.7249				0.03804	0.19238																		188.766	36.8011
113.5	97.1055	97.7168				0.03811	0.19262																		188.899	36.7576
113.667	97.1011	97.7145				0.03819	0.19287																		189.032	36.7134
113.833	97.0967	97.712				0.03826	0.19311																		189.165	36.6683
114	97.0919	97.7077				0.03833	0.19335																		189.297	36.6225
114.167	97.0875	97.6958				0.03841	0.19359																		189.43	36.5759
114.333	97.0831	97.6819				0.03848	0.19383																		189.563	36.5285
114.5	97.0786	97.67				0.03856	0.19408																		189.696	36.4804
114.667	97.0614	97.6522				0.03863	0.19432																		189.828	36.4315
114.833	97.0385	97.6405				0.0387	0.19456																		189.961	36.3818
115	97.0286	97.6382				0.03878	0.1948																		190.094	36.3314
115.167	97.0242	97.6359				0.03885	0.19504																		190.1	36.329
115.333	97.0197	97.6336				0.03893	0.19529																		190.226	36.2803
115.5	97.0153	97.6312				0.039	0.19553																		190.359	36.2284
115.667	97.0109	97.6289				0.03907	0.19577																		190.492	36.1757
115.833	97.0065	97.6237				0.03915	0.19601																		190.625	36.1223
116	97.0024	97.6118				0.03922	0.19625																		190.757	36.0682
116.167	96.998	97.6029				0.0393	0.1965																		190.89	36.0133
116.333	96.9936	97.6006				0.03937	0.19674																		191.023	35.9577
116.5	96.9892	97.5983				0.03944	0.19698																		191.156	35.9014
116.667	96.9848	97.5912				0.03952	0.19722																		191.288	35.8443
116.833	96.977	97.5794				0.03959	0.19746																		191.421	35.7865
117	96.9542	97.5723				0.03967	0.19771																		191.554	35.728
117.167	96.9351	97.5702				0.03974	0.19795																		191.686	35.6688
117.333	96.9306	97.5679				0.03981	0.19819																		191.819	35.6089
117.5	96.9266	97.5656				0.03989	0.19843																		191.952	35.5483
117.667	96.9222	97.5546				0.03996	0.19867																		192.085	35.487
117.833	96.9181	97.5428				0.04004	0.19892																		192.217	35.4249
118	96.9141	97.5395				0.04011	0.19916																		192.35	35.3622
118.167	96.9097	97.5326				0.04019	0.1994																		192.483	35.2988
118.333	96.9056	97.5207				0.04026	0.19964																		192.616	35.2347
118.5	96.9012	97.5137				0.04033	0.19988																		192.748	35.17
118.667	96.8971	97.5078				0.04041	0.20013																		192.881	35.1045
118.833	96.8927	97.4958				0.04048	0.20037																		193.014	35.0384
119	96.8813	97.4879				0.04056	0.20061																		193.147	34.9716
119.167	96.8589	97.4856				0.04063	0.20085																		193.279	34.9041
119.333	96.8434	97.4833				0.0407	0.20109																		193.412	34.836
119.5	96.8393	97.4812				0.04078	0.20134																		193.545	34.7672
119.667	96.8353	97.479				0.04085	0.20158																		193.677	34.6978
119.833	96.8309	97.4767				0.04093	0.20182																		193.81	34.6277
120	96.8268	97.4707				0.041	0.20206																		193.943	34.557
120.167	96.8228	97.459				0.04107	0.2023																		194.076	34.4856
120.333	96.8184	97.4415				0.04115	0.20254																		194.208	34.4137
120.5	96.8143	97.4287				0.04122	0.20279																		194.341	34.341
120.667	96.8103	97.417				0.0413	0.20303																		194.474	34.2678
120.833	96.8062	97.4062				0.04137	0.20327																		194.607	34.1939
121	96.8022	97.3964				0.04144	0.20351																		194.739	34.1194
121.167	96.7977	97.3827				0.04152	0.20375																		194.872	34.0444
121.333	96.7937	97.369				0.04159	0.204																		195.005	33.9686
121.5	96.7896	97.3573				0.04167	0.20424																		195.138	33.8924
121.667	96.7856	97.3455				0.04174	0.20448																		195.27	33.8154
121.833	96.7819	97.3357				0.04181	0.20472																		195.403	33.7379
122	96.7779	97.3336				0.04189	0.20496																		195.536	33.6599
122.167	96.7738	97.3315				0.04196	0.20521																		195.668	33.5812
122.333	96.7698	97.3293				0.04204	0.20545																		195.801	33.502
122.5	96.7657	97.3272				0.04211	0.20569																		195.934	33.4222
122.667	96.758	97.3241				0.04219	0.20593																		196.067	33.3418
122.833	96.7355	97.3124				0.04226	0.20617																		196.199	33.2608
123	96.6987	97.3018				0.04233	0.20642																		196.332	33.1793
123.167	96.6762	97.2997				0.04241	0.20666																		196.465	33.0973
123.333	96.6722	97.2869				0.04248	0.2069																		196.598	33.0147
123.5	96.6681	97.2656				0.04256	0.20714																		196.73	32.9315
123.667	96.6645	97.2472				0.04263	0.20738																		196.863	32.8478
123.833	96.6604	97.2355				0.0427	0.20763																		196.996	32.7636
124	96.6564	97.2314				0.04278	0.20787																		197.129	32.6789
124.167	96.6527	97.2245				0.04285	0.20811																		197.261	32.5936
124.333	96.6486	97.213				0.04293	0.20835																		197.394	32.5078
124.5	96.628	97.1974				0.043	0.20859																		197.527	32.4215
124.667	96.6059	97.1808				0.04307	0.20884																		197.659	32.3347
124.833	96.6	97.1683				0.04315	0.20908																		197.792	32.2474
125	96.596	97.1536				0.04322	0.20932																		197.925	32.1596
125.167	96.5923	97.142				0.0433	0.20956																		198.058	32.0713
125.333	96.5883	97.138				0.04337	0.2098																		198.19	31.9825
125.5	96.5846	97.1361				0.04344	0.21005																		198.323	31.8932
125.667	96.5805	97.132				0.04352	0.21029																		198.456	31.8035
125.833	96.5765	97.1205				0.04359	0.21053																		198.589	31.7133
126	96.5728	97.1106				0.04367	0.21077																		198.721	31.6226
126.167	96.5691	97.1087				0.04374	0.21101																		198.854	31.5315
126.333	96.5651	97.1068				0.04381	0.21126																		198.987	31.4399
126.5	96.5614	97.1047				0.04389	0.2115																		199.12	31.3478
126.667	96.5577	97.0979				0.04396	0.21174																		199.252	31.2553
126.833	96.554	97.0815				0.04404	0.21198																		199.385	31.1624
127	96.55	97.065				0.04411	0.21222																		199.518	31.0691
127.167	96.5463	97.0505				0.04419	0.21247																		199.65	30.9753
127.333	96.5426	97.039				0.04426	0.21271																		199.783	30.8811
127.5	96.5389	97.0253				0.04433	0.21295																		199.916	30.7865
127.667	96.5353	97.0108				0.04441	0.21319																		200.049	30.6914
127.833	96.5312	96.9993				0.04448	0.21343																		200.181	30.596
128	96.5275	96.9858				0.04456	0.21368																		200.314	30.5002
128.167	96.5238	96.9742				0.04463	0.21392																		200.447	30.4039
128.333	96.5202	96.9673				0.0447	0.21416																		200.58	30.3073
128.5	96.5161	96.9654				0.04478	0.2144																		200.712	30.2103
128.667	96.5124	96.9634				0.04485	0.21464																		200.845	30.1129
128.833	96.5087	96.9615				0.04493	0.21489																		200.978	30.0152
129	96.5051	96.9596				0.045	0.21513																		201.111	29.917
129.167	96.4903	96.95				0.04507	0.21537																		201.243	29.8185
129.333	96.4682	96.9384				0.04515	0.21561																		201.376	29.7197
129.5	96.4572	96.9336				0.04522	0.21585																		201.509	29.6205
129.667	96.4388	96.922				0.0453	0.2161																		201.641	29.521
129.833	96.4167	96.9114				0.04537	0.21634																		201.774	29.4211
130	96.4093	96.9076				0.04544	0.21658																		201.907	29.3209
130.167	96.4056	96.8923				0.04552	0.21682																		202.04	29.2204
130.333	96.4023	96.8721				0.04559	0.21706																		202.172	29.1195
130.5	96.3987	96.8548				0.04567	0.21731																		202.305	29.0184
130.667	96.395	96.8365				0.04574	0.21755																		202.438	28.9169
130.833	96.3917	96.8249				0.04581	0.21779																		202.571	28.8151
131	96.388	96.8143				0.04589	0.21803																		202.703	28.713
131.167	96.3843	96.8029				0.04596	0.21827																		202.836	28.6106
131.333	96.3806	96.7981				0.04604	0.21852																		202.969	28.508
131.5	96.3769	96.7962				0.04611	0.21876																		203.101	28.405
131.667	96.3733	96.7875				0.04619	0.219																		203.234	28.3018
131.833	96.3696	96.776				0.04626	0.21924																		203.367	28.1983
132	96.3663	96.7713				0.04633	0.21948																		203.5	28.0945
132.167	96.3626	96.7694				0.04641	0.21973																		203.632	27.9905
132.333	96.3589	96.7619				0.04648	0.21997																		203.765	27.8862
132.5	96.3556	96.7503				0.04656	0.22021																		203.898	27.7816
132.667	96.3335	96.7407				0.04663	0.22045																		204.031	27.6769
132.833	96.3118	96.7293				0.0467	0.22069																		204.163	27.5719
133	96.3081	96.712				0.04678	0.22093																		204.296	27.4666
133.167	96.3048	96.7006				0.04685	0.22118																		204.429	27.3611
133.333	96.3011	96.6987				0.04693	0.22142																		204.562	27.2554
133.5	96.2978	96.695				0.047	0.22166																		204.694	27.1495
133.667	96.2941	96.6816				0.04707	0.2219																		204.827	27.0434
133.833	96.2908	96.6625				0.04715	0.22214																		204.96	26.9371
134	96.2853	96.6471				0.04722	0.22239																		205.092	26.8305
134.167	96.2635	96.6357				0.0473	0.22263																		205.225	26.7238
134.333	96.2433	96.6299				0.04737	0.22287																		205.358	26.6169
134.5	96.24	96.6243				0.04744	0.22311																		205.491	26.5098
134.667	96.2367	96.6128				0.04752	0.22335																		205.623	26.4025
134.833	96.233	96.6052				0.04759	0.2236																		205.756	26.2951
135	96.2297	96.5939				0.04767	0.22384																		205.889	26.1875
135.167	96.2264	96.5777				0.04774	0.22408																		206.022	26.0797
135.333	96.2227	96.5661				0.04781	0.22432																		206.154	25.9718
135.5	96.2194	96.5596				0.04789	0.22456																		206.287	25.8637
135.667	96.216	96.554				0.04796	0.22481																		206.42	25.7555
135.833	96.2127	96.5426				0.04804	0.22505																		206.553	25.6471
136	96.2094	96.5342				0.04811	0.22529																		206.685	25.5386
136.167	96.2057	96.5226				0.04819	0.22553																		206.818	25.43
136.333	96.2024	96.5122				0.04826	0.22577																		206.951	25.3213
136.5	96.1991	96.5056				0.04833	0.22602																		207.083	25.2124
136.667	96.1958	96.4943				0.04841	0.22626																		207.216	25.1034
136.833	96.1925	96.4877				0.04848	0.2265																		207.349	24.9943
137	96.1892	96.4783				0.04856	0.22674																		207.482	24.8851
137.167	96.1859	96.4611				0.04863	0.22698																		207.614	24.7759
137.333	96.1678	96.4459				0.0487	0.22723																		207.747	24.6665
137.5	96.1461	96.4307				0.04878	0.22747																		207.88	24.557
137.667	96.1391	96.4155				0.04885	0.22771																		208.013	24.4475
137.833	96.1358	96.4041				0.04893	0.22795																		208.145	24.3379
138	96.1325	96.3889				0.049	0.22819																		208.278	24.2282
138.167	96.1292	96.3737				0.04907	0.22844																		208.411	24.1185
138.333	96.1258	96.3623				0.04915	0.22868																		208.544	24.0086
138.5	96.1225	96.349				0.04922	0.22892																		208.676	23.8988
138.667	96.1192	96.3376				0.0493	0.22916																		208.809	23.7889
138.833	96.0993	96.332				0.04937	0.2294																		208.942	23.6789
139	96.0703	96.3274				0.04944	0.22965																		209.074	23.5689
139.167	96.0467	96.3133				0.04952	0.22989																		209.207	23.4589
139.333	96.0327	96.2943				0.04959	0.23013																		209.34	23.3488
139.5	96.0294	96.2762				0.04967	0.23037																		209.473	23.2388
139.667	96.0224	96.2571				0.04974	0.23061																		209.605	23.1287
139.833	96.0007	96.2428				0.04981	0.23086																		209.738	23.0185
140	95.9826	96.2307				0.04989	0.2311																		210.136	22.6882
140.167	95.9793	96.2222				0.04996	0.23134																		210.269	22.578
140.333	95.9764	96.2205				0.05004	0.23158																		210.402	22.4679
140.5	95.9731	96.2178				0.05011	0.23182																		210.535	22.3578
140.667	95.9679	96.2054				0.05019	0.23207																		210.667	22.2477
140.833	95.9466	96.1856				0.05026	0.23231																		210.8	22.1377
141	95.9267	96.1694				0.05033	0.23255																		210.933	22.0277
141.167	95.9237	96.1582				0.05041	0.23279																		211.065	21.9177
141.333	95.9204	96.1527				0.05048	0.23303																		211.198	21.8077
141.5	95.9171	96.1509				0.05056	0.23328																		211.331	21.6978
141.667	95.9142	96.1494				0.05063	0.23352																		211.464	21.588
141.833	95.9108	96.138				0.0507	0.23376																		211.596	21.4782
142	95.9079	96.123				0.05078	0.234																		211.729	21.3684
142.167	95.9046	96.1116				0.05085	0.23424																		211.862	21.2588
142.333	95.9016	96.0956				0.05093	0.23449																		211.995	21.1492
142.5	95.8854	96.0843				0.051	0.23473																		212.127	21.0396
142.667	95.8641	96.0731				0.05107	0.23497																		212.26	20.9302
142.833	95.8556	96.0617				0.05115	0.23521																		212.393	20.8208
143	95.8523	96.0592				0.05122	0.23545																		212.526	20.7115
143.167	95.8494	96.0527				0.0513	0.2357																		212.658	20.6023
143.333	95.8442	96.0376				0.05137	0.23594																		212.791	20.4932
143.5	95.8229	96.0216				0.05144	0.23618																		212.924	20.3841
143.667	95.803	96.0093				0.05152	0.23642																		213.056	20.2752
143.833	95.8	95.9981				0.05159	0.23666																		213.189	20.1664
144	95.7897	95.986				0.05167	0.23691																		213.322	20.0577
144.167	95.7684	95.9748				0.05174	0.23715																		213.455	19.9491
144.333	95.754	95.9634				0.05181	0.23739																		213.587	19.8407
144.5	95.7511	95.9513				0.05189	0.23763																		213.72	19.7324
144.667	95.7481	95.9363				0.05196	0.23787																		213.853	19.6242
144.833	95.743	95.9259				0.05204	0.23812																		213.986	19.5161
145	95.7216	95.9243				0.05211	0.23836																		214.118	19.4081
145.167	95.7021	95.917				0.05219	0.2386																		214.251	19.3004
145.333	95.6992	95.9058				0.05226	0.23884																		214.384	19.1927
145.5	95.6796	95.9005				0.05233	0.23908																		214.517	19.0852
145.667	95.6399	95.8931				0.05241	0.23932																		214.649	18.9778
145.833	95.6167	95.8818				0.05248	0.23957																		214.782	18.8707
146	95.6134	95.8764				0.05256	0.23981																		214.915	18.7636
146.167	95.6104	95.87				0.05263	0.24005																		215.047	18.6567
146.333	95.6075	95.8588				0.0527	0.24029																		215.18	18.55
146.5	95.6045	95.8486				0.05278	0.24053																		215.313	18.4435
146.667	95.6016	95.8355				0.05285	0.24078																		215.446	18.3372
146.833	95.5987	95.8186				0.05293	0.24102																		215.578	18.231
147	95.5957	95.8093				0.053	0.24126																		215.711	18.125
147.167	95.5743	95.8078				0.05307	0.2415																		215.844	18.0192
147.333	95.553	95.7966				0.05315	0.24174																		215.977	17.9136
147.5	95.55	95.7854				0.05322	0.24199																		216.109	17.8082
147.667	95.5471	95.7781				0.0533	0.24223																		216.242	17.7029
147.833	95.5442	95.7592				0.05337	0.24247																		216.375	17.5979
148	95.5412	95.7413				0.05344	0.24271																		216.508	17.4931
148.167	95.5386	95.7282				0.05352	0.24295																		216.64	17.3885
148.333	95.5357	95.7163				0.05359	0.2432																		216.773	17.2841
148.5	95.5327	95.7051				0.05367	0.24344																		216.906	17.1799
148.667	95.5298	95.6977				0.05374	0.24368																		217.038	17.076
148.833	95.5269	95.6933				0.05381	0.24392																		217.171	16.9722
149	95.5239	95.6821				0.05389	0.24416																		217.304	16.8687
149.167	95.5213	95.6739				0.05396	0.24441																		217.437	16.7654
149.333	95.5184	95.6687				0.05404	0.24465																		217.569	16.6624
149.5	95.5154	95.6575				0.05411	0.24489																		217.702	16.5596
149.667	95.5125	95.6492				0.05419	0.24513																		217.835	16.457
149.833	95.5096	95.6353				0.05426	0.24537																		217.968	16.3546
150	95.507	95.6145				0.05433	0.24562																		218.1	16.2525
150.167	95.504	95.5966				0.05441	0.24586																		218.233	16.1507
150.333	95.5011	95.5769				0.05448	0.2461																		218.366	16.0491
150.5	95.4985	95.559				0.05456	0.24634																		218.499	15.9478
150.667	95.4956	95.5478				0.05463	0.24658																		218.631	15.8467
150.833	95.4926	95.5436				0.0547	0.24683																		218.764	15.7459
151	95.49	95.5344				0.05478	0.24707																		218.897	15.6453
151.167	95.5018	95.5165				0.05485	0.24731																		219.029	15.545
151.333	95.5177	95.5035				0.05493	0.24755																		219.162	15.445
151.5	95.5184	95.4991				0.055	0.24779																		219.295	15.3452
151.667	95.5158	95.49				0.05507	0.24804																		219.428	15.2457
151.833	95.5129	95.4789				0.05515	0.24828																		219.56	15.1465
152	95.4919	95.4687				0.05522	0.24852																		219.693	15.0476
152.167	95.4705	95.4509				0.0553	0.24876																		219.826	14.9489
152.333	95.468	95.4301				0.05537	0.249																		219.959	14.8505
152.5	95.465	95.4095				0.05544	0.24925																		220.091	14.7525
152.667	95.4624	95.3908				0.05552	0.24949																		220.2	14.6723
152.833	95.4595	95.3768				0.05559	0.24973																		220.224	14.6547
153	95.4569	95.3638				0.05567	0.24997																		220.357	14.5572
153.167	95.4378	95.3529				0.05574	0.25021																		220.489	14.46
153.333	95.4164	95.3455				0.05581	0.25046																		220.622	14.363
153.5	95.412	95.3346				0.05589	0.2507																		220.755	14.2664
153.667	95.3925	95.3188				0.05596	0.25094																		220.888	14.1701
153.833	95.3605	95.3076				0.05604	0.25118																		221.02	14.0741
154	95.3376	95.3043				0.05611	0.25142																		221.153	13.9784
154.167	95.3273	95.2962				0.05619	0.25167																		221.286	13.883
154.333	95.3247	95.285				0.05626	0.25191																		221.419	13.788
154.5	95.3222	95.2712				0.05633	0.25215																		221.551	13.6932
154.667	95.3085	95.2554				0.05641	0.25239																		221.684	13.5987
154.833	95.2872	95.2444				0.05648	0.25263																		221.817	13.5046
155	95.2717	95.2286				0.05656	0.25288																		221.95	13.4108
155.167	95.2507	95.2136				0.05663	0.25312																		222.082	13.3173
155.333	95.2353	95.2026				0.0567	0.25336																		222.215	13.2241
155.5	95.2327	95.1926				0.05678	0.2536																		222.348	13.1313
155.667	95.2297	95.1816				0.05685	0.25384																		222.48	13.0387
155.833	95.2272	95.1646				0.05693	0.25409																		222.613	12.9466
156	95.2246	95.1508				0.057	0.25433																		222.746	12.8547
156.167	95.222	95.1388				0.05707	0.25457																		222.879	12.7631
156.333	95.2194	95.123				0.05715	0.25481																		223.011	12.672
156.5	95.2169	95.1101				0.05722	0.25505																		223.144	12.5811
156.667	95.2143	95.0972				0.0573	0.2553																		223.277	12.4906
156.833	95.2117	95.0795				0.05737	0.25554																		223.41	12.4004
157	95.2091	95.0627				0.05744	0.25578																		223.542	12.3105
157.167	95.2062	95.0488				0.05752	0.25602																		223.675	12.221
157.333	95.2036	95.0338				0.05759	0.25626																		223.808	12.1319
157.5	95.201	95.0238				0.05767	0.25651																		223.941	12.0431
157.667	95.1985	95.013				0.05774	0.25675																		224.073	11.9546
157.833	95.1959	95.003				0.05781	0.25699																		224.206	11.8665
158	95.1933	95.0016				0.05789	0.25723																		224.339	11.7788
158.167	95.1856	94.9926				0.05796	0.25747																		224.471	11.6913
158.333	95.1646	94.9758				0.05804	0.25772																		224.604	11.6043
158.5	95.1491	94.9629				0.05811	0.25796																		224.737	11.5176
158.667	95.1466	94.9577				0.05819	0.2582																		224.87	11.4312
158.833	95.144	94.9563				0.05826	0.25844																		225.002	11.3452
159	95.1414	94.9465				0.05833	0.25868																		225.135	11.2596
159.167	95.1392	94.9269				0.05841	0.25892																		225.268	11.1743
159.333	95.1366	94.9101				0.05848	0.25917																		225.401	11.0894
159.5	95.134	94.8953				0.05856	0.25941																		225.533	11.0049
159.667	95.1278	94.8795				0.05863	0.25965																		225.666	10.9207
159.833	95.1068	94.8637				0.0587	0.25989																		225.799	10.8369
160	95.0895	94.8519				0.05878	0.26013																		225.932	10.7534
160.167	95.0873	94.839				0.05885	0.26038																		226.064	10.6703
160.333	95.07	94.8213				0.05893	0.26062																		226.197	10.5876
160.5	95.049	94.8055				0.059	0.26086																		226.33	10.5052
160.667	95.0427	94.7926				0.05907	0.2611																		226.462	10.4232
160.833	95.0405	94.7779				0.05915	0.26134																		226.595	10.3416
161	95.0379	94.7669				0.05922	0.26159																		226.728	10.2604
161.167	95.0357	94.7648				0.0593	0.26183																		226.861	10.1795
161.333	95.0332	94.7625				0.05937	0.26207																		226.993	10.099
161.5	95.0306	94.7515				0.05944	0.26231																		227.126	10.0189
161.667	95.0284	94.7321				0.05952	0.26255																		227.259	9.93911
161.833	95.0258	94.7153				0.05959	0.2628																		227.392	9.85973
162	95.0236	94.7016				0.05967	0.26304																		227.524	9.78073
162.167	95.021	94.6868				0.05974	0.26328																		227.657	9.7021
162.333	95.0184	94.6691				0.05981	0.26352																		227.79	9.62384
162.5	95.0162	94.6573				0.05989	0.26376																		227.923	9.54597
162.667	95.0136	94.6463				0.05996	0.26401																		228.055	9.46847
162.833	95.0114	94.6326				0.06004	0.26425																		228.188	9.39135
163	95.0088	94.6217				0.06011	0.26449																		228.321	9.31461
163.167	95.0066	94.607				0.06019	0.26473																		228.453	9.23824
163.333	94.9912	94.596				0.06026	0.26497																		228.586	9.16226
163.5	94.9706	94.593				0.06033	0.26522																		228.719	9.08666
163.667	94.9625	94.5916				0.06041	0.26546																		228.852	9.01143
163.833	94.9603	94.5905				0.06048	0.2657																		228.984	8.93659
164	94.9581	94.5804				0.06056	0.26594																		229.117	8.86213
164.167	94.9389	94.5619				0.06063	0.26618																		229.25	8.78805
164.333	94.9183	94.5482				0.0607	0.26643																		229.383	8.71436
164.5	94.9139	94.5355				0.06078	0.26667																		229.515	8.64104
164.667	94.9025	94.5265				0.06085	0.26691																		229.648	8.56811
164.833	94.876	94.5234				0.06093	0.26715																		229.781	8.49556
165	94.8461	94.5124				0.061	0.26739																		229.914	8.42339
165.167	94.831	94.4939				0.06107	0.26764																		230.046	8.3516
165.333	94.8285	94.4801				0.06115	0.26788																		230.179	8.2802
165.5	94.8263	94.4693				0.06122	0.26812																		230.312	8.20918
165.667	94.824	94.4546				0.0613	0.26836																		230.444	8.13855
165.833	94.8218	94.4438				0.06137	0.2686																		230.577	8.06829
166	94.8192	94.4398				0.06144	0.26885																		230.71	7.99842
166.167	94.8097	94.4288				0.06152	0.26909																		230.843	7.92893
166.333	94.7799	94.4084				0.06159	0.26933																		230.975	7.85983
166.5	94.7482	94.3918				0.06167	0.26957																		231.108	7.79111
166.667	94.7364	94.38				0.06174	0.26981																		231.241	7.72277
166.833	94.7342	94.3654				0.06181	0.27006																		231.374	7.65481
167	94.732	94.3554				0.06189	0.2703																		231.506	7.58723
167.167	94.7298	94.3542				0.06196	0.27054																		231.639	7.52004
167.333	94.7276	94.3531				0.06204	0.27078																		231.772	7.45323
167.5	94.7254	94.349				0.06211	0.27102																		231.905	7.3868
167.667	94.7232	94.3382				0.06219	0.27127																		232.037	7.32076
167.833	94.721	94.3303				0.06226	0.27151																		232.17	7.25509
168	94.7187	94.3215				0.06233	0.27175																		232.303	7.18981
168.167	94.7165	94.3037				0.06241	0.27199																		232.435	7.12491
168.333	94.714	94.291				0.06248	0.27223																		232.568	7.06038
168.5	94.7117	94.2773				0.06256	0.27248																		232.701	6.99624
168.667	94.7095	94.2598				0.06263	0.27272																		232.834	6.93248
168.833	94.7073	94.2433				0.0627	0.27296																		232.966	6.86909
169	94.7051	94.2238				0.06278	0.2732																		233.099	6.80609
169.167	94.7029	94.2063				0.06285	0.27344																		233.232	6.74346
169.333	94.6878	94.1916				0.06293	0.27369																		233.365	6.68121
169.5	94.6672	94.175				0.063	0.27393																		233.497	6.61934
169.667	94.6539	94.1604				0.06307	0.27417																		233.63	6.55785
169.833	94.6333	94.1487				0.06315	0.27441																		233.763	6.49673
170	94.6182	94.1311				0.06322	0.27465																		233.895	6.43599
170.167	94.616	94.1099				0.0633	0.2749																		234.028	6.37562
170.333	94.6138	94.0905				0.06337	0.27514																		234.161	6.31563
170.5	94.6116	94.071				0.06344	0.27538																		234.294	6.25602
170.667	94.6098	94.0573				0.06352	0.27562																		234.426	6.19677
170.833	94.6076	94.0465				0.06359	0.27586																		234.559	6.1379
171	94.6054	94.0386				0.06367	0.27611																		234.692	6.0794
171.167	94.6031	94.0377				0.06374	0.27635																		234.825	6.02128
171.333	94.6009	94.0269				0.06381	0.27659																		234.957	5.96352
171.5	94.5991	94.0161				0.06389	0.27683																		235.09	5.90613
171.667	94.5969	94.0101				0.06396	0.27707																		235.223	5.84912
171.833	94.5947	93.9993				0.06404	0.27731																		235.356	5.79247
172	94.5925	93.9905				0.06411	0.27756																		235.488	5.73619
172.167	94.5903	93.977				0.06419	0.2778																		235.621	5.68027
172.333	94.5884	93.9594				0.06426	0.27804																		235.754	5.62473
172.5	94.5862	93.9429				0.06433	0.27828																		235.886	5.56955
172.667	94.584	93.9273				0.06441	0.27852																		236.019	5.51473
172.833	94.5822	93.9157				0.06448	0.27877																		236.152	5.46027
173	94.5799	93.9039				0.06456	0.27901																		236.285	5.40618
173.167	94.5777	93.8932				0.06463	0.27925																		236.417	5.35245
173.333	94.5759	93.8883				0.0647	0.27949																		236.55	5.29909
173.5	94.5737	93.8853				0.06478	0.27973																		236.683	5.24608
173.667	94.5715	93.8745				0.06485	0.27998																		236.816	5.19343
173.833	94.5696	93.8562				0.06493	0.28022																		236.948	5.14114
174	94.5674	93.8435				0.065	0.28046																		237.081	5.0892
174.167	94.5652	93.8327				0.06507	0.2807																		237.214	5.03763
174.333	94.5634	93.824				0.06515	0.28094																		237.347	4.9864
174.5	94.5612	93.818				0.06522	0.28119																		237.479	4.93554
174.667	94.559	93.8026				0.0653	0.28143																		237.612	4.88502
174.833	94.5571	93.7841				0.06537	0.28167																		237.745	4.83486
175	94.5549	93.7687				0.06544	0.28191																		237.877	4.78505
175.167	94.5531	93.7512				0.06552	0.28215																		238.01	4.73559
175.333	94.5509	93.7356				0.06559	0.2824																		238.143	4.68647
175.5	94.549	93.725				0.06567	0.28264																		238.276	4.63771
175.667	94.5468	93.719				0.06574	0.28288																		238.408	4.58929
175.833	94.545	93.718				0.06581	0.28312																		238.541	4.54121
176	94.5428	93.7101				0.06589	0.28336																		238.674	4.49349
176.167	94.5409	93.6928				0.06596	0.28361																		238.807	4.4461
176.333	94.5387	93.6791				0.06604	0.28385																		238.939	4.39906
176.5	94.5258	93.6656				0.06611	0.28409																		239.072	4.35235
176.667	94.5056	93.6521				0.06619	0.28433																		239.205	4.30599
176.833	94.496	93.6413				0.06626	0.28457																		239.338	4.25997
177	94.4942	93.6298				0.06633	0.28482																		239.47	4.21428
177.167	94.4813	93.6192				0.06641	0.28506																		239.603	4.16893
177.333	94.4607	93.6026				0.06648	0.2853																		239.736	4.12391
177.5	94.4515	93.5833				0.06656	0.28554																		239.868	4.07923
177.667	94.4423	93.5668				0.06663	0.28578																		240.001	4.03488
177.833	94.4146	93.5552				0.0667	0.28603																		240.134	3.99086
178	94.383	93.5408				0.06678	0.28627																		240.267	3.94717
178.167	94.3517	93.5271				0.06685	0.28651																		240.399	3.90381
178.333	94.3311	93.5165				0.06693	0.28675																		240.532	3.86078
178.5	94.3292	93.5001				0.067	0.28699																		240.665	3.81807
178.667	94.3274	93.4837				0.06707	0.28724																		240.798	3.77569
178.833	94.3141	93.471				0.06715	0.28748																		240.93	3.73363
179	94.2939	93.4566				0.06722	0.28772																		241.063	3.6919
179.167	94.2847	93.4469				0.0673	0.28796																		241.196	3.65048
179.333	94.2828	93.4458				0.06737	0.2882																		241.329	3.60938
179.5	94.281	93.4361				0.06744	0.28845																		241.461	3.5686
179.667	94.2788	93.4178				0.06752	0.28869																		241.594	3.52814
179.833	94.2769	93.4043				0.06759	0.28893																		241.727	3.488
180	94.2567	93.3918				0.06767	0.28917																		241.859	3.44816
180.167	94.2365	93.3803				0.06774	0.28941																		241.992	3.40864
180.333	94.2343	93.3695				0.06781	0.28966																		242.125	3.36943
180.5	94.2324	93.3618				0.06789	0.2899																		242.258	3.33053
180.667	94.2306	93.3608				0.06796	0.29014																		242.39	3.29194
180.833	94.2287	93.3598				0.06804	0.29038																		242.523	3.25366
181	94.2269	93.3521				0.06811	0.29062																		242.656	3.21568
181.167	94.2195	93.3348				0.06819	0.29087																		242.789	3.17801
181.333	94.1993	93.3213				0.06826	0.29111																		242.921	3.14064
181.5	94.1845	93.3078				0.06833	0.29135																		243.054	3.10357
181.667	94.1827	93.2972				0.06841	0.29159																		243.187	3.06679
181.833	94.1805	93.2876				0.06848	0.29183																		243.32	3.03032
182	94.1787	93.2712				0.06856	0.29208																		243.452	2.99415
182.167	94.1768	93.2546				0.06863	0.29232																		243.585	2.95827
182.333	94.1658	93.2363				0.0687	0.29256																		243.718	2.92268
182.5	94.1455	93.219				0.06878	0.2928																		243.85	2.88739
182.667	94.1345	93.2026				0.06885	0.29304																		243.983	2.85239
182.833	94.1326	93.1853				0.06893	0.29329																		244.116	2.81768
183	94.1253	93.1747				0.069	0.29353																		244.249	2.78325
183.167	94.105	93.1633				0.06907	0.29377																		244.381	2.74912
183.333	94.0907	93.1469				0.06915	0.29401																		244.514	2.71527
183.5	94.0888	93.1344				0.06922	0.29425																		244.647	2.6817
183.667	94.087	93.12				0.0693	0.2945																		244.78	2.64841
183.833	94.0851	93.1113				0.06937	0.29474																		244.912	2.61541
184	94.0833	93.1103				0.06944	0.29498																		245.045	2.58268
184.167	94.0815	93.1094				0.06952	0.29522																		245.178	2.55023
184.333	94.0796	93.1065				0.06959	0.29546																		245.311	2.51806
184.5	94.0778	93.0959				0.06967	0.2957																		245.443	2.48617
184.667	94.0759	93.0824				0.06974	0.29595																		245.576	2.45454
184.833	94.0745	93.071				0.06981	0.29619																		245.709	2.42319
185	94.0726	93.0556				0.06989	0.29643																		245.841	2.39211
185.167	94.0708	93.046				0.06996	0.29667																		245.974	2.3613
185.333	94.0689	93.0354				0.07004	0.29691																		246.107	2.33075
185.5	94.0671	93.025				0.07011	0.29716																		246.24	2.30048
185.667	94.0656	93.0202				0.07019	0.2974																		246.372	2.27046
185.833	94.0638	93.0047				0.07026	0.29764																		246.505	2.24071
186	94.0619	92.9835				0.07033	0.29788																		246.638	2.21122
186.167	94.0601	92.9623				0.07041	0.29812																		246.771	2.18199
186.333	94.0586	92.9442				0.07048	0.29837																		246.903	2.15301
186.5	94.0568	92.9298				0.07056	0.29861																		247.036	2.1243
186.667	94.055	92.9144				0.07063	0.29885																		247.169	2.09584
186.833	94.0531	92.9038				0.0707	0.29909																		247.302	2.06763
187	94.0516	92.9011				0.07078	0.29933																		247.434	2.03967
187.167	94.0498	92.8905				0.07085	0.29958																		247.567	2.01197
187.333	94.048	92.8731				0.07093	0.29982																		247.7	1.98451
187.5	94.0465	92.8627				0.071	0.30006																		247.832	1.9573
187.667	94.0446	92.8589				0.07107	0.3003																		247.965	1.93034
187.833	94.0428	92.8521				0.07115	0.30054																		248.098	1.90362
188	94.0413	92.8369				0.07122	0.30079																		248.231	1.87715
188.167	94.0395	92.8225				0.0713	0.30103																		248.363	1.85092
188.333	94.0376	92.808				0.07137	0.30127																		248.496	1.82492
188.5	94.0362	92.7928				0.07144	0.30151																		248.629	1.79917
188.667	94.0343	92.7812				0.07152	0.30175																		248.762	1.77365
188.833	94.0476	92.7679				0.07159	0.302																		248.894	1.74837
189	94.0642	92.7573				0.07167	0.30224																		249.027	1.72332
189.167	94.066	92.7479				0.07174	0.30248																		249.16	1.6985
189.333	94.0645	92.7354				0.07181	0.30272																		249.292	1.67392
189.5	94.0627	92.7221				0.07189	0.30296																		249.425	1.64956
189.667	94.0483	92.7057				0.07196	0.30321																		249.558	1.62543
189.833	94.0281	92.6905				0.07204	0.30345																		249.691	1.60153
190	94.0211	92.6779				0.07211	0.30369																		249.823	1.57786
190.167	94.0192	92.6724				0.07219	0.30393																		249.956	1.5544
190.333	94.0174	92.6714				0.07226	0.30417																		250.089	1.53117
190.5	94.0159	92.6649				0.07233	0.30442																		250.222	1.50816
190.667	94.0144	92.6543				0.07241	0.30466																		250.354	1.48537
190.833	94.0126	92.641				0.07248	0.3049																		250.487	1.46279
191	94.0111	92.6256				0.07256	0.30514																		250.62	1.44043
191.167	94.0038	92.6142				0.07263	0.30538																		250.753	1.41829
191.333	93.9839	92.6007				0.0727	0.30563																		250.885	1.39636
191.5	93.9695	92.5903				0.07278	0.30587																		251.018	1.37463
191.667	93.9677	92.5787				0.07285	0.30611																		251.151	1.35312
191.833	93.9478	92.5635				0.07293	0.30635																		251.283	1.33182
192	93.9276	92.5483				0.073	0.30659																		251.416	1.31073
192.167	93.9261	92.53				0.07307	0.30684																		251.549	1.28984
192.333	93.9246	92.5128				0.07315	0.30708																		251.682	1.26915
192.5	93.9228	92.4957				0.07322	0.30732																		251.814	1.24867
192.667	93.9066	92.4812				0.0733	0.30756																		251.947	1.22839
192.833	93.872	92.4708				0.07337	0.3078																		252.08	1.2083
193	93.8481	92.4614				0.07344	0.30805																		252.213	1.18842
193.167	93.8282	92.4489				0.07352	0.30829																		252.345	1.16873
193.333	93.8083	92.4317				0.07359	0.30853																		252.478	1.14924
193.5	93.8031	92.4134				0.07367	0.30877																		252.611	1.12994
193.667	93.8017	92.3963				0.07374	0.30901																		252.744	1.11084
193.833	93.7998	92.3849				0.07381	0.30926																		252.876	1.09192
194	93.7983	92.3726				0.07389	0.3095																		253.009	1.0732
194.167	93.7965	92.3631				0.07396	0.30974																		253.142	1.05466
194.333	93.795	92.3624				0.07404	0.30998																		253.274	1.03631
194.5	93.7917	92.3604				0.07411	0.31022																		253.407	1.01815
194.667	93.7718	92.35				0.07419	0.31047																		253.54	1.00017
194.833	93.7369	92.331				0.07426	0.31071																		253.673	0.98237
195	93.717	92.3205				0.07433	0.31095																		253.805	0.96475
195.167	93.7137	92.3198				0.07441	0.31119																		253.938	0.94732
195.333	93.7122	92.3161				0.07448	0.31143																		254.071	0.93006
195.5	93.7107	92.3055				0.07456	0.31168																		254.204	0.91297
195.667	93.6945	92.2932				0.07463	0.31192																		254.336	0.89607
195.833	93.6743	92.278				0.0747	0.31216																		254.469	0.87934
196	93.6691	92.2608				0.07478	0.3124																		254.602	0.86278
196.167	93.6676	92.2454				0.07485	0.31264																		254.735	0.84639
196.333	93.6662	92.2321				0.07493	0.31289																		254.867	0.83017
196.5	93.6647	92.2217				0.075	0.31313																		255	0.81412
196.667	93.6467	92.2113
196.833	93.6268	92.2009
197	93.6235	92.1876
197.167	93.622	92.1695
197.333	93.6205	92.1514
197.5	93.6191	92.1381
197.667	93.6176	92.1238
197.833	93.6161	92.1134
198	93.5962	92.103
198.167	93.5763	92.0897
198.333	93.5749	92.0793
198.5	93.5734	92.066
198.667	93.5719	92.0556
198.833	93.5704	92.052
199	93.569	92.0512
199.167	93.5675	92.0417
199.333	93.566	92.0236
199.5	93.5646	92.0084
199.667	93.5631	91.9942
199.833	93.5616	91.978
200	93.5601	91.9618
200.167	93.5587	91.9514
200.333	93.5554	91.9487
200.5	93.5355	91.9462
200.667	93.5174	91.9329
200.833	93.5163	91.9138
201	93.4983	91.8957
201.167	93.4784	91.8766
201.333	93.4733	91.8604
201.5	93.4534	91.8502
201.667	93.4357	91.8466
201.833	93.4342	91.8458
202	93.4328	91.8363
202.167	93.435	91.8163
202.333	93.4523	91.7982
202.5	93.4655	91.788
202.667	93.4641	91.7766
202.833	93.463	91.7662
203	93.4615	91.7637
203.167	93.46	91.7629
203.333	93.4585	91.7602
203.5	93.4574	91.7491
203.667	93.4467	91.731
203.833	93.4269	91.7157
204	93.4162	91.7053
204.167	93.4151	91.7009
204.333	93.4136	91.6982
204.5	93.4125	91.6868
204.667	93.411	91.6689
204.833	93.4096	91.6547
205	93.4085	91.6444
205.167	93.3941	91.6331
205.333	93.3742	91.6229
205.5	93.3676	91.6182
205.667	93.3661	91.6127
205.833	93.3646	91.5986
206	93.3562	91.5834
206.167	93.3363	91.5701
206.333	93.3242	91.5599
206.5	93.3135	91.5495
206.667	93.294	91.5392
206.833	93.2833	91.5279
207	93.2818	91.5129
207.167	93.2807	91.4938
207.333	93.2796	91.473
207.5	93.2781	91.4577
207.667	93.277	91.4437
207.833	93.2756	91.4352
208	93.2745	91.4346
208.167	93.273	91.4271
208.333	93.2664	91.414
208.5	93.2465	91.4009
208.667	93.2288	91.3867
208.833	93.2089	91.3764
209	93.1931	91.3728
209.167	93.192	91.3722
209.333	93.1924	91.3714
209.5	93.2097	91.3699
209.667	93.2248	91.3577
209.833	93.2237	91.3389
210	93.2225	91.3208
210.167	93.2155	91.3028
210.333	93.196	91.2888
210.5	93.182	91.2745
210.667	93.1861	91.2585
210.833	93.2034	91.2425
211	93.2152	91.2292
211.167	93.2137	91.2171
211.333	93.2034	91.2067
211.5	93.1728	91.1965
211.667	93.1404	91.1891
211.833	93.1132	91.1886
212	93.0974	91.182
212.167	93.0963	91.1718
212.333	93.0952	91.1674
212.5	93.0937	91.1572
212.667	93.0926	91.147
212.833	93.0841	91.1394
213	93.0591	91.1244
213.167	93.0248	91.1084
213.333	92.9924	91.0905
213.5	92.9762	91.0726
213.667	92.9751	91.0556
213.833	92.9869	91.0423
214	93.0171	91.0321
214.167	93.0399	91.0258
214.333	93.0628	91.0252
214.5	93.0801	91.0227
214.667	93.0639	91.0105
214.833	93.0259	90.9915
215	92.9917	90.9726
215.167	92.9722	90.9537
215.333	92.9472	90.9387
215.5	92.9276	90.9285
215.667	92.9247	90.9211
215.833	92.942	90.91
216	92.9755	90.893
216.167	92.9928	90.877
216.333	92.9935	90.8668
216.5	92.9924	90.8547
216.667	92.9913	90.8445
216.833	92.9755	90.8342
217	92.9413	90.8202
217.167	92.907	90.8061
217.333	92.8838	90.7901
217.5	92.8588	90.7732
217.667	92.8393	90.762
217.833	92.8363	90.7518
218	92.8518	90.7425
218.167	92.882	90.742
218.333	92.9011	90.7385
218.5	92.9056	90.7254
218.667	92.9044	90.7084
218.833	92.9037	90.6982
219	92.9026	90.688
219.167	92.9015	90.6807
219.333	92.8857	90.6803
219.5	92.8643	90.671
219.667	92.8411	90.6531
219.833	92.8073	90.6391
220	92.7763	90.6269
220.167	92.7554	90.6129
220.333	92.7469	90.6026
220.5	92.7458	90.5992
220.667	92.7447	90.5911
220.833	92.7546	90.577
221	92.7774	90.5649
221.167	92.8025	90.5489
221.333	92.8143	90.5319
221.5	92.8131	90.5219
221.667	92.812	90.5185
221.833	92.7962	90.5169
222	92.7605	90.5067
222.167	92.7171	90.4967
222.333	92.6773	90.4845
222.5	92.6431	90.4657
222.667	92.6129	90.4477
222.833	92.5915	90.4339
223	92.5831	90.4236
223.167	92.5819	90.4173
223.333	92.5812	90.4148
223.5	92.5801	90.4048
223.667	92.579	90.3868
223.833	92.5945	90.3718
224	92.6287	90.3618
224.167	92.6497	90.3477
224.333	92.6688	90.3375
224.5	92.692	90.3264
224.667	92.7093	90.3106
224.833	92.7196	90.2984
225	92.7185	90.2844
225.167	92.7156	90.2666
225.333	92.6928	90.2516
225.5	92.653	90.2416
225.667	92.6118	90.2362
225.833	92.5702	90.2356
226	92.5341	90.2352
226.167	92.502	90.2346
226.333	92.4697	90.2343
226.5	92.4358	90.2318
226.667	92.4163	90.2217
226.833	92.4137	90.2134
227	92.4126	90.2025
227.167	92.4115	90.1826
227.333	92.4107	90.1666
227.5	92.4096	90.1527
227.667	92.4089	90.1397
227.833	92.4152	90.1239
228	92.4328	90.1079
228.167	92.4428	90.0978
228.333	92.4549	90.0934
228.5	92.4722	90.0853
228.667	92.477	90.0693
228.833	92.4759	90.0564
229	92.4752	90.0423
229.167	92.4741	90.0256
229.333	92.4733	90.0154
229.5	92.4722	90.0131
229.667	92.4715	90.0127
229.833	92.4704	90.0083
230	92.4697	89.9982
230.167	92.4616	89.9822
230.333	92.442	89.9655
230.5	92.4303	89.9506
230.667	92.4295	89.9375
230.833	92.4211	89.9246
231	92.4019	89.9144
231.167	92.3898	89.9121
231.333	92.389	89.9059
231.5	92.3883	89.8938
231.667	92.3872	89.8799
231.833	92.3864	89.867
232	92.3857	89.8568
232.167	92.3699	89.8516
232.333	92.3415	89.8512
232.5	92.3187	89.842
232.667	92.3084	89.8233
232.833	92.3077	89.8083
233	92.2904	89.7953
233.167	92.2708	89.7795
233.333	92.2683	89.7628
233.5	92.2546	89.7526
233.667	92.2149	89.7416
233.833	92.1718	89.7258
234	92.1361	89.7109
234.167	92.1022	89.6942
234.333	92.072	89.6784
234.5	92.047	89.6614
234.667	92.0205	89.6466
234.833	92.0032	89.6366
235	92.0025	89.6312
235.167	92.0017	89.6212
235.333	92.0006	89.6063
235.5	91.9999	89.5963
235.667	91.9992	89.5842
235.833	91.9984	89.5742
236	92.0157	89.5632
236.167	92.0444	89.5532
236.333	92.0676	89.5516
236.5	92.0927	89.5493
236.667	92.1044	89.5393
236.833	92.1037	89.5216
237	92.1177	89.5106
237.167	92.1354	89.5006
237.333	92.1383	89.4915
237.5	92.1376	89.4911
237.667	92.1368	89.4828
237.833	92.114	89.4641
238	92.0724	89.4464
238.167	92.033	89.4325
238.333	91.9936	89.4187
238.5	91.9561	89.4019
238.667	91.9148	89.3919
238.833	91.8644	89.3915
239	91.8103	89.3882
239.167	91.7672	89.3782
239.333	91.737	89.3711
239.5	91.7234	89.3649
239.667	91.7227	89.3549
239.833	91.7219	89.3468
240	91.7414	89.3368
240.167	91.7775	89.3304
240.333	91.8118	89.3214
240.5	91.8441	89.3036
240.667	91.8618	89.2898
240.833	91.8648	89.2778
241	91.864	89.2639
241.167	91.8467	89.2539
241.333	91.8202	89.2506
241.5	91.7992	89.2447
241.667	91.769	89.2298
241.833	91.7352	89.214
242	91.7031	89.1992
242.167	91.6711	89.1824
242.333	91.6354	89.1647
242.5	91.5923	89.1489
242.667	91.5493	89.137
242.833	91.5264	89.1241
243	91.5238	89.1131
243.167	91.5231	89.1011
243.333	91.5371	89.0863
243.5	91.5735	89.0753
243.667	91.6096	89.0614
243.833	91.6328	89.0526
244	91.6542	89.0522
244.167	91.6663	89.0499
244.333	91.666	89.0399
244.5	91.6652	89.0318
244.667	91.6608	89.0266
244.833	91.6417	89.0165
245	91.6096	89.0036
245.167	91.5794	88.9917
245.333	91.5459	88.9799
245.5	91.5047	88.9719
245.667	91.4598	88.9618
245.833	91.4186	88.9431
246	91.3829	88.9254
246.167	91.3457	88.9088
246.333	91.3265	88.8959
246.5	91.3258	88.8821
246.667	91.325	88.873
246.833	91.3243	88.8699
247	91.3309	88.856
247.167	91.3486	88.8383
247.333	91.3593	88.8225
247.5	91.3585	88.8059
247.667	91.3578	88.7911
247.833	91.3571	88.7792
248	91.3567	88.7645
248.167	91.356	88.7545
248.333	91.3479	88.7541
248.5	91.3287	88.7462
248.667	91.3173	88.7362
248.833	91.3166	88.7339
249	91.3162	88.725
249.167	91.3155	88.715
249.333	91.3055	88.7137
249.5	91.2868	88.7085
249.667	91.275	88.6929
249.833	91.2558	88.6742
250	91.2385	88.6584
250.167	91.2382	88.6428
250.333	91.2374	88.627
250.5	91.237	88.615
250.667	91.2363	88.6033
250.833	91.2356	88.5913
251	91.2352	88.5813
251.167	91.2161	88.5657
251.333	91.1785	88.5528
251.5	91.145	88.5428
251.667	91.1259	88.5358
251.833	91.1214	88.5335
252	91.1174	88.5235
252.167	91.0983	88.5127
252.333	91.0828	88.5008
252.5	91.0824	88.4842
252.667	91.0798	88.4694
252.833	91.0574	88.4595
253	91.0217	88.4562
253.167	90.9937	88.4559
253.333	90.9746	88.4557
253.5	90.9521	88.4534
253.667	90.933	88.4426
253.833	90.9308	88.425
254	90.93	88.4092
254.167	90.9296	88.3983
254.333	90.9289	88.3855
254.5	90.9282	88.3717
254.667	90.9278	88.3618
254.833	90.9142	88.3499
255	90.8844	88.3353
255.167	90.8597	88.3177
255.333	90.852	88.301
255.5	90.8512	88.2863
255.667	90.8508	88.2705
255.833	90.8505	88.2549
256	90.8498	88.243
256.167	90.8494	88.2301
256.333	90.8358	88.2202
256.5	90.8041	88.2102
256.667	90.7794	88.2004
256.833	90.7735	88.199
257	90.7732	88.1988
257.167	90.7614	88.1938
257.333	90.7426	88.1838
257.5	90.7345	88.1692
257.667	90.7341	88.1516
257.833	90.7334	88.1358
258	90.733	88.1222
258.167	90.7323	88.1083
258.333	90.7264	88.0984
258.5	90.7076	88.0886
258.667	90.6793	88.0807
258.833	90.6605	88.0774
259	90.6561	88.0647
259.167	90.6557	88.048
259.333	90.6554	88.0343
259.5	90.655	88.0243
259.667	90.6524	88.0144
259.833	90.6336	88.0046
260	90.6093	87.9917
260.167	90.5828	87.979
260.333	90.553	87.969
260.5	90.5416	87.9534
260.667	90.5409	87.9426
260.833	90.5405	87.9316
261	90.5401	87.9227
261.167	90.5394	87.9225
261.333	90.5225	87.9212
261.5	90.5037	87.9114
261.667	90.4867	87.8929
261.833	90.4547	87.8753
262	90.4323	87.8595
262.167	90.4098	87.8478
262.333	90.391	87.837
262.5	90.3885	87.827
262.667	90.3881	87.8239
262.833	90.3877	87.8189
263	90.387	87.8052
263.167	90.3866	87.7905
263.333	90.3752	87.7757
263.5	90.3564	87.7649
263.667	90.3487	87.7541
263.833	90.3354	87.7395
264	90.3108	87.7285
264.167	90.2865	87.7148
264.333	90.2732	87.7002
264.5	90.2728	87.6904
264.667	90.2725	87.6767
264.833	90.2721	87.6667
265	90.253	87.6665
265.167	90.2342	87.6663
265.333	90.2154	87.6574
265.5	90.1782	87.6428
265.667	90.1595	87.6301
265.833	90.1554	87.6154
266	90.1363	87.5987
266.167	90.1046	87.5888
266.333	90.0858	87.5877
266.5	90.0836	87.5875
266.667	90.0829	87.5834
266.833	90.0825	87.5736
267	90.0748	87.5619
267.167	90.056	87.5491
267.333	90.0427	87.5353
267.5	90.024	87.5245
267.667	89.9905	87.5146
267.833	89.9717	87.5019
268	89.9691	87.4911
268.167	89.9687	87.4784
268.333	89.9684	87.4647
268.5	89.968	87.4547
268.667	89.9676	87.441
268.833	89.9654	87.4312
269	89.943	87.4301
269.167	89.9076	87.4279
269.333	89.8925	87.4181
269.5	89.8922	87.4102
269.667	89.8918	87.4023
269.833	89.8914	87.3857
270	89.8911	87.374
270.167	89.8907	87.3709
270.333	89.8808	87.3659
270.5	89.8509	87.3512
270.667	89.8174	87.3357
270.833	89.7913	87.321
271	89.7596	87.3044
271.167	89.7261	87.2879
271.333	89.7074	87.2761
271.5	89.7033	87.2663
271.667	89.7029	87.2565
271.833	89.7026	87.2534
272	89.7022	87.2532
272.167	89.7018	87.2443
272.333	89.6904	87.2258
272.5	89.6716	87.2102
272.667	89.6473	87.1985
272.833	89.6138	87.1838
273	89.5932	87.1682
273.167	89.5895	87.1584
273.333	89.5892	87.1457
273.5	89.5722	87.1349
273.667	89.5535	87.1251
273.833	89.5512	87.1133
274	89.5509	87.1035
274.167	89.5431	87.0965
274.333	89.5189	87.0965
274.5	89.489	87.0925
274.667	89.4666	87.0798
274.833	89.446	87.0642
275	89.418	87.0476
275.167	89.3992	87.0301
275.333	89.3808	87.0183
275.5	89.3639	87.0066
275.667	89.3635	86.9977
275.833	89.3631	86.9879
276	89.3535	86.979
276.167	89.3348	86.979
276.333	89.3141	86.9721
276.5	89.2899	86.9565
276.667	89.2641	86.9437
276.833	89.2508	86.9339
277	89.2468	86.9241
277.167	89.228	86.9123
277.333	89.2129	86.9025
277.5	89.2125	86.9004
277.667	89.2048	86.8975
277.833	89.179	86.8877
278	89.1492	86.8807
278.167	89.1212	86.8805
278.333	89.1025	86.8794
278.5	89.0837	86.8698
278.667	89.0649	86.8609
278.833	89.0631	86.8607
279	89.0627	86.8557
279.167	89.0623	86.842
279.333	89.0546	86.8274
279.5	89.0303	86.8216
279.667	89.0005	86.8204
279.833	88.9747	86.8106
280	88.9504	86.8017
280.167	88.9261	86.7939
280.333	88.9129	86.7763
280.5	88.9129	86.7628
280.667	88.9033	86.7511
280.833	88.8845	86.7393
281	88.8749	86.7297
281.167	88.8749	86.7237
281.333	88.8635	86.7187
281.5	88.8319	86.705
281.667	88.8006	86.6896
281.833	88.7763	86.674
282	88.7575	86.6565
282.167	88.7391	86.643
282.333	88.7111	86.6322
282.5	88.6923	86.6262
282.667	88.6883	86.626
282.833	88.6883	86.6193
283	88.6879	86.6056
283.167	88.6876	86.5929
283.333	88.6728	86.5804
283.5	88.6522	86.5667
283.667	88.6279	86.554
283.833	88.5926	86.5395
284	88.5649	86.5297
284.167	88.5462	86.5228
284.333	88.5351	86.5112
284.5	88.5164	86.4975
284.667	88.5013	86.4829
284.833	88.5013	86.4703
285	88.488	86.4576
285.167	88.4545	86.4507
285.333	88.4173	86.4507
285.5	88.3934	86.4437
285.667	88.3691	86.4339
285.833	88.3466	86.431
286	88.3282	86.4222
286.167	88.3058	86.4124
286.333	88.2874	86.4044
286.5	88.2759	86.3948
286.667	88.2572	86.3917
286.833	88.2222	86.3819
287	88.1924	86.3655
287.167	88.1718	86.3547
287.333	88.146	86.3422
287.5	88.1254	86.3266
287.667	88.107	86.3168
287.833	88.0919	86.3139
288	88.0915	86.3137
288.167	88.0915	86.3041
288.333	88.0911	86.2942
288.5	88.0908	86.2865
288.667	88.0815	86.2671
288.833	88.0536	86.2476
289	88.026	86.2351
289.167	87.9998	86.2233
289.333	87.9814	86.2166
289.5	87.9792	86.2164
289.667	87.977	86.2135
289.833	87.9586	86.2037
290	87.9416	86.1873
290.167	87.9416	86.1736
290.333	87.9288	86.164
290.5	87.8934	86.1582
290.667	87.864	86.158
290.833	87.8434	86.1578
291	87.8139	86.1501
291.167	87.7804	86.1374
291.333	87.7601	86.1249
291.5	87.7414	86.1083
291.667	87.723	86.0958
291.833	87.7189	86.086
292	87.7189	86.0763
292.167	87.7112	86.0665
292.333	87.6873	86.0576
292.5	87.6556	86.048
292.667	87.6243	86.0336
292.833	87.6037	86.0199
293	87.5853	86.0083
293.167	87.5702	86.0023
293.333	87.5702	86.0023
293.5	87.5702	86.0021
293.667	87.5661	85.9935
293.833	87.5477	85.9838
294	87.5234	85.9731
294.167	87.4976	85.9547
294.333	87.4697	85.9449
294.5	87.4457	85.944
294.667	87.427	85.944
294.833	87.4067	85.9428
295	87.3879	85.9332
295.167	87.3843	85.9243
295.333	87.3843	85.9156
295.5	87.3839	85.8973
295.667	87.3728	85.8846
295.833	87.3486	85.874
296	87.3228	85.8651
296.167	87.2948	85.8555
296.333	87.2709	85.8457
296.5	87.2484	85.8361
296.667	87.2355	85.8187
296.833	87.2355	85.8012
297	87.2259	85.7896
297.167	87.2075	85.7779
297.333	87.198	85.7692
297.5	87.1888	85.769
297.667	87.1593	85.769
297.833	87.1258	85.7584
298	87.1	85.739
298.167	87.0798	85.7226
298.333	87.061	85.7127
298.5	87.0408	85.7022
298.667	87.0224	85.6925
298.833	87.0128	85.6916
299	87.0128	85.6914
299.167	87.0128	85.6875
299.333	86.9959	85.6731
299.5	86.9774	85.6555
299.667	86.9627	85.6411
299.833	86.9292	85.6247
300	86.8979	85.6129
300.167	86.8758	85.6023
300.333	86.8644	85.5906
300.5	86.8644	85.58
300.667	86.8475	85.5646
300.833	86.8291	85.547
301	86.8272	85.5326
301.167	86.8158	85.522
301.333	86.7845	85.5172
301.5	86.7459	85.5172
301.667	86.7127	85.5093
301.833	86.6884	85.4929
302	86.6608	85.4784
302.167	86.6332	85.4657
302.333	86.6148	85.4513
302.5	86.6052	85.4416
302.667	86.6034	85.4299
302.833	86.5813	85.4203
303	86.5463	85.4106
303.167	86.5128	85.3952
303.333	86.4779	85.3835
303.5	86.4429	85.37
303.667	86.4042	85.3565
303.833	86.3689	85.3469
304	86.3505	85.3361
304.167	86.3284	85.3264
304.333	86.3081	85.3235
304.5	86.2897	85.3207
304.667	86.2732	85.3101
304.833	86.2728	85.2937
305	86.2691	85.285
305.167	86.2489	85.285
305.333	86.2157	85.2848
305.5	86.1899	85.2848
305.667	86.1697	85.2771
305.833	86.1417	85.2626
306	86.1141	85.2509
306.167	86.0957	85.2365
306.333	86.0883	85.2249
306.5	86.0883	85.2153
306.667	86.0699	85.2075
306.833	86.0368	85.2075
307	86.0129	85.2016
307.167	85.9886	85.1852
307.333	85.9554	85.1659
307.5	85.9205	85.1486
307.667	85.8965	85.132
307.833	85.8781	85.1176
308	85.8667	85.1031
308.167	85.8667	85.0935
308.333	85.8667	85.0829
308.5	85.8501	85.0665
308.667	85.8299	85.0492
308.833	85.8093	85.0288
309	85.7798	85.0056
309.167	85.7614	84.9827
309.333	85.743	84.9642
309.5	85.7242	84.9488
309.667	85.7003	84.9391
309.833	85.6782	84.9276
310	85.6598	84.918
310.167	85.6304	84.918
310.333	85.5972	84.911
310.5	85.5622	84.9014
310.667	85.5291	84.8985
310.833	85.4923	84.8985
311	85.4573	84.8985
311.167	85.433	84.8937
311.333	85.4238	84.8783
311.5	85.4238	84.86
311.667	85.4054	84.8444
311.833	85.387	84.8289
312	85.3723	84.8145
312.167	85.341	84.802
312.333	85.3078	84.7885
312.5	85.2729	84.7711
312.667	85.2361	84.7526
312.833	85.2066	84.7334
313	85.1804	84.7141
313.167	85.1492	84.6987
313.333	85.1197	84.6891
313.5	85.0995	84.6862
313.667	85.0737	84.6862
313.833	85.0424	84.6833
314	85.0148	84.6708
314.167	84.9853	84.6544
314.333	84.9522	84.638
314.5	84.9135	84.6207
314.667	84.873	84.607
314.833	84.8344	84.5956
315	84.8009	84.58
315.167	84.7714	84.5656
315.333	84.7401	84.5523
315.5	84.7055	84.534
315.667	84.6761	84.5147
315.833	84.6518	84.4973
316	84.6186	84.4819
316.167	84.5763	84.4685
316.333	84.5343	84.4588
316.5	84.4975	84.4463
316.667	84.4681	84.4309
316.833	84.4423	84.4155
317	84.411	84.4
317.167	84.3926	84.3856
317.333	84.3742	84.375
317.5	84.3429	84.3654
317.667	84.3079	84.3586
317.833	84.2637	84.3548
318	84.2232	84.3403
318.167	84.1827	84.321
318.333	84.1404	84.3037
318.5	84.1039	84.2873
318.667	84.0741	84.271
318.833	84.0447	84.2546
319	84.0152	84.2401
319.167	83.9895	84.2257
319.333	83.9637	84.2083
319.5	83.9361	84.1891
319.667	83.9029	84.1717
319.833	83.8643	84.1553
320	83.8238	84.1409
320.167	83.787	84.1313
320.333	83.752	84.1187
320.5	83.7152	84.1072
320.667	83.6765	84.0947
320.833	83.6401	84.0735
321	83.6088	84.0513
321.167	83.5756	84.0313
321.333	83.537	84.0139
321.5	83.4965	83.9995
321.667	83.4578	83.985
321.833	83.4192	83.9725
322	83.3805	83.959
322.167	83.3437	83.9407
322.333	83.3179	83.9224
322.5	83.2995	83.9053
322.667	83.2756	83.8898
322.833	83.252	83.8802
323	83.2281	83.8773
323.167	83.1968	83.8706
323.333	83.1545	83.8542
323.5	83.1103	83.8359
323.667	83.0735	83.8159
323.833	83.0444	83.7927
324	83.0149	83.7696
324.167	82.9873	83.7475
324.333	82.9671	83.7292
324.5	82.945	83.7128
324.667	82.9192	83.6966
324.833	82.8879	83.6792
325	82.846	83.6609
325.167	82.7963	83.6426
325.333	82.7502	83.6234
325.5	82.7097	83.6051
325.667	82.6729	83.5906
325.833	82.6416	83.5771
326	82.6125	83.56
326.167	82.5849	83.5397
326.333	82.5518	83.5205
326.5	82.5113	83.5022
326.667	82.4708	83.4848
326.833	82.4229	83.4714
327	82.3677	83.46
327.167	82.3106	83.4484
327.333	82.2595	83.4369
327.5	82.2171	83.4234
327.667	82.1766	83.407
327.833	82.138	83.3898
328	82.1012	83.3725
328.167	82.0662	83.3532
328.333	82.0331	83.333
328.5	81.9892	83.3147
328.667	81.9359	83.2964
328.833	81.8862	83.2744
329	81.835	83.2494
329.167	81.7853	83.2243
329.333	81.7393	83.2003
329.5	81.6936	83.1771
329.667	81.6513	83.1569
329.833	81.6108	83.1407
330	81.5666	83.1243
330.167	81.5169	83.1051
330.333	81.462	83.082
330.5	81.4013	83.0559
330.667	81.3405	83.0301
330.833	81.278	83.007
331	81.2135	82.9897
331.167	81.1583	82.9781
331.333	81.1127	82.9648
331.5	81.063	82.9475
331.667	81.0151	82.9301
331.833	80.9764	82.9099
332	80.9381	82.885
332.167	80.8903	82.86
332.333	80.8332	82.8388
332.5	80.7725	82.8195
332.667	80.7176	82.8024
332.833	80.6694	82.786
333	80.6201	82.7677
333.167	80.574	82.7477
333.333	80.5376	82.7274
333.5	80.5008	82.7082
333.667	80.4584	82.6908
333.833	80.4069	82.6737
334	80.3483	82.6535
334.167	80.2895	82.6303
334.333	80.2287	82.6035
334.5	80.1683	82.5737
334.667	80.1131	82.5429
334.833	80.0689	82.5149
335	80.0339	82.4929
335.167	79.9993	82.4727
335.333	79.9625	82.4527
335.5	79.9257	82.4315
335.667	79.8856	82.4055
335.833	79.8377	82.3785
336	79.7806	82.3498
336.167	79.7258	82.3218
336.333	79.6743	82.2997
336.5	79.6209	82.2797
336.667	79.5697	82.2623
336.833	79.5182	82.245
337	79.474	82.2247
337.167	79.4357	82.2028
337.333	79.3915	82.1758
337.5	79.3385	82.1488
337.667	79.2833	82.1259
337.833	79.2302	82.1008
338	79.1695	82.0739
338.167	79.1032	82.0471
338.333	79.0406	82.0172
338.5	78.9909	81.9826
338.667	78.9508	81.9461
338.833	78.9085	81.9153
339	78.8661	81.8874
339.167	78.826	81.8614
339.333	78.7818	81.8404
339.5	78.734	81.8192
339.667	78.6791	81.7972
339.833	78.6239	81.7702
340	78.5779	81.7425
340.167	78.5304	81.7155
340.333	78.4825	81.6907
340.5	78.4402	81.6704
340.667	78.4	81.6521
340.833	78.3595	81.633
341	78.308	81.6099
341.167	78.2458	81.5803
341.333	78.1832	81.5446
341.5	78.1225	81.5118
341.667	78.0658	81.4822
341.833	78.0105	81.4552
342	77.963	81.4292
342.167	77.9207	81.4005
342.333	77.8802	81.3706
342.5	77.8401	81.3371
342.667	77.7941	81.3014
342.833	77.7484	81.2687
343	77.7042	81.24
343.167	77.653	81.214
343.333	77.5941	81.193
343.5	77.5356	81.1756
343.667	77.4841	81.1573
343.833	77.4362	81.1363
344	77.385	81.1122
344.167	77.339	81.0881
344.333	77.2989	81.0631
344.5	77.251	81.0373
344.667	77.198	81.0134
344.833	77.1373	80.9903
345	77.0691	80.9633
345.167	77.0069	80.9327
345.333	76.9462	80.9018
345.5	76.8836	80.8693
345.667	76.8269	80.8394
345.833	76.7776	80.8115
346	76.7279	80.7837
346.167	76.6804	80.7579
346.333	76.6325	80.729
346.5	76.5791	80.6953
346.667	76.5261	80.6569
346.833	76.4672	80.6194
347	76.4013	80.5849
347.167	76.3424	80.5541
347.333	76.2931	80.5273
347.5	76.2489	80.5032
347.667	76.2051	80.482
347.833	76.1627	80.46
348	76.1278	80.4369
348.167	76.0895	80.4111
348.333	76.0379	80.3832
348.5	75.9794	80.3562
348.667	75.9205	80.3294
348.833	75.8693	80.3043
349	75.8215	80.2805
349.167	75.7758	80.2525
349.333	75.739	80.2228
349.5	75.7044	80.1932
349.667	75.6679	80.1604
349.833	75.6238	80.1288
350	75.5744	80.1011
350.167	75.5214	80.077
350.333	75.468	80.0548
350.5	75.4113	80.03
350.667	75.3487	80.002
350.833	75.2939	79.9714
351	75.2479	79.9379
351.167	75.2055	79.9042
351.333	75.158	79.8726
351.5	75.1138	79.8456
351.667	75.0756	79.8225
351.833	75.0332	79.7986
352	74.9854	79.7716
352.167	74.9287	79.7419
352.333	74.872	79.7092
352.5	74.8186	79.6718
352.667	74.7674	79.6352
352.833	74.7159	79.6026
353	74.6684	79.5728
353.167	74.6297	79.546
353.333	74.5896	79.519
353.5	74.5454	79.4922
353.667	74.4961	79.4635
353.833	74.4449	79.4348
354	74.3897	79.4069
354.167	74.3293	79.3811
354.333	74.2704	79.357
354.5	74.2192	79.3302
354.667	74.1809	79.3023
354.833	74.1463	79.2726
355	74.115	79.2389
355.167	74.0878	79.2024
355.333	74.0565	79.1651
355.5	74.0145	79.1294
355.667	73.9648	79.0969
355.833	73.9096	79.067
356	73.8566	79.0402
356.167	73.8146	79.0142
356.333	73.776	78.9845
356.5	73.7432	78.952
356.667	73.7178	78.9184
356.833	73.6902	78.8838
357	73.6574	78.8512
357.167	73.6188	78.8204
357.333	73.5713	78.7907
357.5	73.5238	78.7647
357.667	73.4741	78.7367
357.833	73.4229	78.708
358	73.3769	78.6813
358.167	73.3364	78.6543
358.333	73.3036	78.6294
358.5	73.2723	78.6065
358.667	73.2414	78.5863
358.833	73.2101	78.5643
359	73.1773	78.5383
359.167	73.1368	78.5086
359.333	73.0893	78.477
359.5	73.0437	78.4452
359.667	73.0014	78.4107
359.833	72.9612	78.3782
360	72.9229	78.3502
360.167	72.8865	78.3225
360.333	72.8534	78.2936
360.5	72.8243	78.2639
360.667	72.7911	78.2323
360.833	72.751	78.1986
361	72.7087	78.166
361.167	72.6704	78.1371
361.333	72.6317	78.1123
361.5	72.5953	78.0884
361.667	72.5625	78.0616
361.833	72.5386	78.0339
362	72.515	78.005
362.167	72.48	77.9753
362.333	72.4454	77.9466
362.5	72.4108	77.9196
[truncated: 2,625 more rows]

## Sheet: Supplementary Fig. 2a,b,c,d,e,f
Supplementary Figure 2a									Supplementary Figure 2b													Supplementary Figure 2c													Supplementary Figure 2d
	Absorbance (a.u.)					Fitted curve				H2O2 + H2O													H2O2 + CAT													H2O2 + CCPCA
						Hydrodynamic diameter (nm)	Mean number percent(%)			Absorbance (a.u.)													Absorbance (a.u.)													Absorbance (a.u.)													Time (min)
H2O2 concentration (μM)				Mean	SD	x	y		Wavelength	0 min	2 min	4 min	6 min	8 min	10 min	12 min	14 min	16 min	18 min	20 min		Wavelength	0 min	2 min	4 min	6 min	8 min	10 min	12 min	14 min	16 min	18 min	20 min		Wavelength	0 min	2 min	4 min	6 min	8 min	10 min	12 min	14 min	16 min	18 min	20 min			0
1	0.079	0.079	0.082	0.079	0.00173205	1	0.07543		330.014	0.000569191	0.000467804	0.000807953	0.000619427	0.000498876	0.000527384	0.000336778	0.000560664	0.000572535	0.000502686	0.000424012		330.014	0.000696554	-0.00479	-0.00513	-0.0053	-0.005	-0.00533	-0.00497	-0.00565	-0.00617	-0.0057	-0.00556		330.014	0.00054506	0.01948	0.01886	0.0193	0.01888	0.01876	0.02395	0.02032	0.01895	0.01867	0.01947			2
2	0.079	0.082	0.081	0.081	0.00152753	1.0991	0.07583		328.999	0.000980631	0.000826056	0.000960992	0.000726242	0.00104	0.000757047	0.000985068	0.00104	0.000697462	0.00078884	0.000927889		328.999	0.00102	-0.00452	-0.00491	-0.00498	-0.00469	-0.00515	-0.00472	-0.00543	-0.00635	-0.00542	-0.00548		328.999	0.000798228	0.02136	0.01951	0.01952	0.01945	0.01921	0.02424	0.0206	0.01925	0.01958	0.01969			4
5	0.088	0.089	0.09	0.089	0.001	1.1982	0.07623		327.984	0.00096836	0.00070257	0.000685743	0.000547704	0.00076296	0.000533449	0.000497917	0.000679261	0.00053008	0.000780983	0.000336363		327.984	0.000712241	-0.00477	-0.00513	-0.00542	-0.00543	-0.00585	-0.00562	-0.00586	-0.00658	-0.00598	-0.00594		327.984	0.000366674	0.02383	0.01921	0.01957	0.01937	0.01879	0.02434	0.02046	0.01917	0.01893	0.01923			6
10	0.106	0.108	0.11	0.108	0.002	1.2973	0.07662		327.009	0.0011	0.000861977	0.000915256	0.000840995	0.000501234	0.000800017	0.000737781	0.00048369	0.000745508	0.000993448	0.000690773		327.009	0.00076073	-0.00469	-0.00513	-0.00527	-0.00513	-0.00589	-0.00553	-0.00602	-0.0063	-0.006	-0.00602		327.009	0.000967322	0.0227	0.01936	0.01977	0.02201	0.01883	0.02448	0.02006	0.01931	0.01916	0.01895			8
20	0.151	0.148	0.148	0.148	0.00173205	1.3964	0.07702		325.994	0.00103	0.00101	0.00128	0.00123	0.00109	0.00112	0.00106	0.00105	0.000983615	0.00103	0.00114		325.994	0.0011	-0.00431	-0.00508	-0.00512	-0.00528	-0.00567	-0.00541	-0.006	-0.00633	-0.00621	-0.00565		325.994	0.00115	0.02015	0.01981	0.02031	0.02438	0.01927	0.02424	0.0201	0.01953	0.01931	0.01902			10
50	0.273	0.277	0.28	0.277	0.00351188	1.4955	0.07741		325.018	0.00164	0.00143	0.00133	0.0012	0.00133	0.00105	0.00138	0.00137	0.00141	0.00125	0.00148		325.018	0.0015	-0.00447	-0.00484	-0.00527	-0.00503	-0.00566	-0.00523	-0.00611	-0.00624	-0.00588	-0.00596		325.018	0.0015	0.02028	0.02016	0.02009	0.02013	0.01934	0.02498	0.02033	0.01968	0.01954	0.01941			12
100	0.472	0.469	0.469	0.469	0.00173205	1.59459	0.07781		324.002	0.00175	0.00198	0.00196	0.00162	0.00191	0.00187	0.00174	0.00172	0.00185	0.00189	0.00177		324.002	0.00172	-0.0041	-0.00468	-0.00513	-0.00497	-0.00542	-0.00532	-0.00565	-0.00634	-0.00544	-0.00582		324.002	0.00183	0.02078	0.02057	0.02074	0.01976	0.01987	0.02469	0.0204	0.02017	0.01983	0.01975			14
						1.69369	0.0782		322.987	0.00192	0.00187	0.0019	0.00209	0.00201	0.00205	0.00204	0.00183	0.00197	0.00212	0.00201		322.987	0.00202	-0.00416	-0.00475	-0.00513	-0.00496	-0.00554	-0.00522	-0.00586	-0.00628	-0.00578	-0.0056		322.987	0.00209	0.02112	0.02075	0.02073	0.01983	0.02001	0.02507	0.02083	0.02022	0.01983	0.01979			16
						1.79279	0.0786		322.011	0.00206	0.00202	0.00187	0.00213	0.00194	0.00213	0.00199	0.00213	0.00211	0.00194	0.00184		322.011	0.00199	-0.00431	-0.00466	-0.00501	-0.00527	-0.00572	-0.00535	-0.00612	-0.0065	-0.00612	-0.00637		322.011	0.00194	0.02102	0.02071	0.02028	0.02005	0.0198	0.02529	0.02052	0.02021	0.01907	0.01998			18
						1.89189	0.079		320.995	0.00269	0.00293	0.00293	0.00275	0.00265	0.00263	0.00256	0.0025	0.00282	0.00276	0.00282		320.995	0.00309	-0.00383	-0.00437	-0.00455	-0.00446	-0.00537	-0.00487	-0.00622	-0.00622	-0.00578	-0.00604		320.995	0.00269	0.0217	0.0217	0.02074	0.02036	0.02071	0.02568	0.02089	0.0208	0.02025	0.02034			20
						1.99099	0.07939		320.018	0.00275	0.00271	0.00262	0.00296	0.00286	0.00262	0.00258	0.00269	0.00251	0.00243	0.00248		320.018	0.00285	-0.004	-0.00452	-0.00512	-0.00502	-0.0056	-0.00567	-0.00633	-0.0066	-0.00609	-0.00635		320.018	0.00257	0.02143	0.02171	0.02083	0.02059	0.02045	0.02588	0.02077	0.02087	0.01973	0.02041
						2.09009	0.07979		319.003	0.00285	0.00277	0.00284	0.00261	0.00285	0.00267	0.00289	0.00282	0.00295	0.00284	0.00275		319.003	0.00286	-0.00407	-0.00467	-0.00538	-0.00531	-0.00586	-0.00562	-0.00616	-0.00666	-0.00621	-0.00628		319.003	0.00283	0.02185	0.02147	0.02067	0.02054	0.02058	0.0258	0.02057	0.02167	0.0197	0.0202
						2.18919	0.08018		317.987	0.00363	0.00347	0.00342	0.00344	0.00335	0.00323	0.00332	0.00344	0.00337	0.00338	0.00337		317.987	0.0035	-0.00365	-0.00444	-0.00502	-0.00493	-0.00569	-0.00552	-0.00608	-0.00648	-0.00609	-0.00645		317.987	0.00353	0.02252	0.0222	0.02118	0.02118	0.02094	0.02783	0.02115	0.0225	0.02006	0.02058
						2.28829	0.08058		317.01	0.00432	0.00394	0.00416	0.00379	0.00366	0.00377	0.00399	0.0037	0.00367	0.00377	0.00391		317.01	0.00396	-0.00316	-0.00411	-0.00491	-0.00492	-0.00527	-0.0053	-0.00642	-0.00627	-0.00611	-0.00611		317.01	0.00395	0.02317	0.02247	0.02153	0.02126	0.02123	0.02827	0.02107	0.023	0.02045	0.02108
						2.38739	0.08098		315.993	0.00418	0.00426	0.00446	0.00447	0.00407	0.00428	0.00417	0.00428	0.00424	0.0042	0.00416		315.993	0.00444	-0.00322	-0.00405	-0.00456	-0.00488	-0.00561	-0.00544	-0.00636	-0.00643	-0.00615	-0.00628		315.993	0.00437	0.02335	0.02245	0.02159	0.02156	0.02156	0.027	0.0213	0.02329	0.02056	0.02101
						2.48649	0.08137		315.016	0.00486	0.00465	0.00488	0.00486	0.00475	0.00475	0.00461	0.00468	0.00475	0.00467	0.0047		315.016	0.00473	-0.00302	-0.00354	-0.00451	-0.00469	-0.00529	-0.00519	-0.00616	-0.00662	-0.0063	-0.00631		315.016	0.0047	0.02356	0.02312	0.0223	0.0223	0.02187	0.02698	0.02134	0.02346	0.02078	0.0215
						2.58559	0.08177		314	0.00524	0.00524	0.00518	0.0053	0.0052	0.00499	0.00525	0.00505	0.00512	0.00525	0.00503		314	0.00518	-0.00281	-0.00393	-0.00456	-0.00486	-0.00564	-0.00539	-0.00621	-0.00638	-0.00623	-0.0064		314	0.00531	0.02391	0.02314	0.0223	0.02271	0.02201	0.02665	0.02131	0.02383	0.0206	0.02123
						2.68468	0.08216		312.983	0.00566	0.00564	0.00558	0.00568	0.00554	0.00561	0.00545	0.00562	0.00568	0.00565	0.00561		312.983	0.00547	-0.0026	-0.00377	-0.00452	-0.00491	-0.00566	-0.00528	-0.00638	-0.00661	-0.00646	-0.00648		312.983	0.00571	0.02452	0.02379	0.02279	0.02289	0.02237	0.02732	0.0217	0.02406	0.02086	0.02163
						2.78378	0.08256		312.005	0.00666	0.00634	0.00659	0.00656	0.00633	0.00658	0.00645	0.00653	0.00631	0.00656	0.0065		312.005	0.00643	-0.00202	-0.00317	-0.00423	-0.00432	-0.00528	-0.00489	-0.00594	-0.006	-0.00607	-0.00612		312.005	0.00655	0.02742	0.0245	0.0236	0.02394	0.02279	0.02788	0.02263	0.02483	0.02158	0.02227
						2.88288	0.08295		310.989	0.00693	0.00697	0.00694	0.00692	0.00672	0.00683	0.00697	0.00696	0.00684	0.00677	0.00702		310.989	0.00694	-0.00185	-0.00329	-0.00425	-0.00471	-0.00532	-0.00536	-0.00613	-0.00627	-0.00637	-0.00651		310.989	0.00687	0.02792	0.02453	0.02376	0.02397	0.02315	0.02732	0.0222	0.02464	0.02131	0.02232
						2.98198	0.08335		310.011	0.0078	0.00747	0.00774	0.00764	0.0076	0.00741	0.00748	0.00745	0.00741	0.00747	0.0075		310.011	0.00757	-0.00114	-0.00295	-0.00398	-0.0045	-0.00509	-0.00529	-0.00621	-0.00661	-0.00626	-0.00644		310.011	0.00758	0.02634	0.025	0.02421	0.02465	0.02312	0.02787	0.02269	0.02489	0.02175	0.02258
						3.08108	0.08375		308.994	0.00845	0.00824	0.00818	0.00829	0.00834	0.00847	0.00839	0.00823	0.00837	0.00809	0.00823		308.994	0.0084	-0.00112	-0.00264	-0.0037	-0.00421	-0.00526	-0.00507	-0.00595	-0.00639	-0.00609	-0.00642		308.994	0.00846	0.02698	0.02556	0.0248	0.02482	0.02384	0.02832	0.02289	0.02513	0.02223	0.02298
						3.18018	0.08414		308.016	0.00924	0.00926	0.00922	0.00894	0.00932	0.00922	0.00905	0.00917	0.00918	0.00924	0.00913		308.016	0.00917	-0.000583905	-0.00225	-0.00365	-0.00424	-0.00506	-0.0051	-0.00575	-0.00619	-0.00608	-0.00628		308.016	0.00928	0.0276	0.02635	0.02553	0.02519	0.02421	0.02861	0.02349	0.0252	0.02259	0.02317
						3.27928	0.08454		306.998	0.01011	0.00982	0.01002	0.01	0.00987	0.00997	0.00981	0.00981	0.00994	0.00986	0.00994		306.998	0.00991	-0.000166932	-0.00204	-0.00333	-0.00389	-0.00495	-0.0051	-0.00568	-0.00624	-0.0064	-0.0064		306.998	0.01003	0.02809	0.02677	0.02573	0.0255	0.02462	0.02924	0.02381	0.0255	0.02285	0.02353
						3.37838	0.08493		305.981	0.01094	0.01062	0.01079	0.01073	0.01059	0.01073	0.01077	0.01078	0.01082	0.0109	0.01072		305.981	0.0107	0.000377037	-0.00195	-0.0031	-0.0037	-0.00489	-0.00515	-0.00601	-0.00641	-0.00627	-0.00636		305.981	0.01056	0.02891	0.02738	0.02631	0.02579	0.02495	0.02976	0.0239	0.02542	0.02306	0.02366
						3.47748	0.08533		305.002	0.01195	0.01164	0.01191	0.01188	0.01188	0.01175	0.01178	0.01196	0.01175	0.01175	0.01189		305.002	0.0116	0.00108	-0.00151	-0.00295	-0.00374	-0.00459	-0.00497	-0.0058	-0.00646	-0.00622	-0.00602		305.002	0.01184	0.02977	0.02806	0.02714	0.02606	0.02541	0.03047	0.02437	0.02595	0.02353	0.02395
						3.57658	0.08573		303.985	0.01296	0.0129	0.01288	0.01274	0.01266	0.01284	0.01277	0.01277	0.01277	0.01272	0.01261		303.985	0.01303	0.00159	-0.00105	-0.00275	-0.00345	-0.00462	-0.00467	-0.00556	-0.0063	-0.00603	-0.0062		303.985	0.01296	0.0305	0.0284	0.02765	0.02676	0.02591	0.03092	0.02479	0.02599	0.02373	0.02453
						3.67568	0.08612		303.006	0.01418	0.01411	0.01439	0.01412	0.01414	0.01424	0.01425	0.01422	0.01421	0.01414	0.01431		303.006	0.01417	0.00224	-0.000229807	-0.00186	-0.00314	-0.00404	-0.00446	-0.00516	-0.00612	-0.00593	-0.00572		303.006	0.01431	0.03157	0.0295	0.02863	0.02766	0.0266	0.0319	0.02541	0.02636	0.02451	0.0247
						3.77477	0.08652		301.988	0.01525	0.0151	0.01534	0.01519	0.01515	0.01505	0.01524	0.01498	0.01506	0.01504	0.01499		301.988	0.01517	0.00289	2.37e-05	-0.00201	-0.00296	-0.00421	-0.00445	-0.00523	-0.00604	-0.00602	-0.0062		301.988	0.01537	0.03248	0.0298	0.02891	0.02802	0.02704	0.03169	0.02562	0.02633	0.02475	0.02503
						3.87387	0.08691		301.009	0.01662	0.01656	0.01644	0.0166	0.01645	0.01644	0.01644	0.01657	0.01632	0.01632	0.01637		301.009	0.01645	0.0037	0.000513337	-0.00158	-0.00258	-0.00411	-0.00434	-0.00516	-0.00605	-0.00601	-0.00599		301.009	0.01647	0.03357	0.03077	0.02977	0.02865	0.02742	0.03224	0.0261	0.02653	0.02523	0.02526
						3.97297	0.08731		299.991	0.01774	0.01774	0.01764	0.01785	0.0176	0.01763	0.01768	0.01743	0.01766	0.01745	0.01752		299.991	0.01746	0.0043	0.000788036	-0.00139	-0.0025	-0.00398	-0.00426	-0.00515	-0.00607	-0.00618	-0.00616		299.991	0.01758	0.03454	0.03127	0.0303	0.02916	0.02812	0.03269	0.02657	0.02643	0.02541	0.02541
						4.07207	0.0877		299.012	0.01929	0.01924	0.01914	0.01919	0.01899	0.01923	0.01916	0.01928	0.01906	0.0191	0.01905		299.012	0.0191	0.0053	0.00148	-0.000843529	-0.002	-0.00354	-0.00395	-0.00502	-0.00586	-0.00588	-0.006		299.012	0.01909	0.03579	0.03231	0.03126	0.02997	0.02889	0.03349	0.02714	0.02692	0.02593	0.02593
						4.17117	0.0881		297.993	0.02098	0.02076	0.02086	0.02076	0.02061	0.02076	0.02077	0.02073	0.02066	0.02056	0.02059		297.993	0.02069	0.00624	0.00219	-0.000243933	-0.00147	-0.0033	-0.00374	-0.00474	-0.00579	-0.00573	-0.00586		297.993	0.02074	0.03697	0.03337	0.03229	0.03075	0.02944	0.03439	0.02767	0.02728	0.02626	0.02641
						4.27027	0.0885		297.014	0.02245	0.02219	0.02231	0.02221	0.0222	0.02218	0.02217	0.0222	0.02214	0.02218	0.02214		297.014	0.02224	0.00711	0.00265	9.16e-05	-0.00124	-0.00295	-0.00353	-0.0046	-0.00572	-0.00561	-0.00574		297.014	0.02225	0.0382	0.03424	0.03296	0.03132	0.03012	0.03438	0.02808	0.02763	0.02684	0.02677
						4.36937	0.08889		295.995	0.02418	0.02404	0.02404	0.024	0.02402	0.02402	0.02402	0.02397	0.02389	0.02408	0.02397		295.995	0.02415	0.00822	0.00349	0.000653335	-0.000967884	-0.00277	-0.00331	-0.00445	-0.00558	-0.00563	-0.0058		295.995	0.02423	0.03972	0.03555	0.03388	0.03212	0.03086	0.03481	0.0287	0.02804	0.02731	0.02724
						4.46847	0.08929		295.015	0.02607	0.02596	0.02586	0.02582	0.02585	0.02584	0.02592	0.02581	0.02587	0.02576	0.02582		295.015	0.02584	0.00926	0.00424	0.00122	-0.000484522	-0.00248	-0.00303	-0.00427	-0.00543	-0.00568	-0.00576		295.015	0.02599	0.04105	0.03656	0.03482	0.03296	0.03165	0.0358	0.0293	0.02862	0.02789	0.02779
						4.56757	0.08968		293.997	0.02802	0.02774	0.02771	0.02784	0.02776	0.02776	0.02763	0.02778	0.02777	0.02784	0.02773		293.997	0.02782	0.01036	0.00498	0.00181	2.66e-05	-0.00199	-0.0029	-0.00401	-0.0052	-0.00519	-0.00559		293.997	0.02789	0.04276	0.03768	0.03599	0.03389	0.0325	0.03606	0.02986	0.0292	0.02839	0.02828
						4.66667	0.09008		293.017	0.03015	0.03006	0.02991	0.02996	0.02996	0.03001	0.02997	0.02983	0.02982	0.02997	0.02986		293.017	0.03006	0.01177	0.0059	0.0026	0.000437642	-0.0016	-0.00251	-0.00376	-0.005	-0.00509	-0.00535		293.017	0.02997	0.04428	0.03916	0.03693	0.03494	0.03341	0.0372	0.03073	0.02978	0.02913	0.0289
						4.76577	0.09048		291.998	0.03242	0.03232	0.03245	0.0324	0.03246	0.03239	0.03226	0.03229	0.0323	0.03234	0.03238		291.998	0.0324	0.01326	0.00711	0.00348	0.00112	-0.0011	-0.00204	-0.00355	-0.00451	-0.00475	-0.0052		291.998	0.03241	0.04601	0.04056	0.03824	0.03604	0.03433	0.03829	0.03128	0.03039	0.02966	0.02958
						4.86486	0.09087		291.017	0.03457	0.03464	0.03456	0.03468	0.03459	0.03459	0.03447	0.03457	0.03448	0.03441	0.03446		291.017	0.03449	0.01456	0.00787	0.00401	0.00165	-0.000918136	-0.00182	-0.00345	-0.00477	-0.00493	-0.0051		291.017	0.03468	0.04784	0.04189	0.03936	0.03687	0.0351	0.0389	0.03195	0.03092	0.03027	0.0298
						4.96396	0.09127		289.998	0.03706	0.03686	0.03692	0.03679	0.03678	0.03691	0.03696	0.03673	0.03685	0.03688	0.03665		289.998	0.03688	0.01602	0.00885	0.00469	0.00214	-0.000443873	-0.00138	-0.00317	-0.0045	-0.0046	-0.00487		289.998	0.03706	0.04964	0.04313	0.0404	0.03766	0.03595	0.03932	0.03273	0.03141	0.03062	0.03028
						5.06306	0.09166		289.018	0.03986	0.03966	0.03954	0.03955	0.03968	0.03952	0.0394	0.03948	0.03959	0.03954	0.03952		289.018	0.03977	0.01767	0.01001	0.00557	0.00262	3.56e-05	-0.000991852	-0.00264	-0.00421	-0.0045	-0.00466		289.018	0.03964	0.05156	0.04479	0.04187	0.03889	0.03711	0.04061	0.03348	0.03211	0.03127	0.03106
						5.16216	0.09206		287.998	0.04281	0.0428	0.0426	0.04268	0.04264	0.04267	0.04264	0.04265	0.04245	0.04254	0.04252		287.998	0.0426	0.01972	0.01151	0.00658	0.00357	0.000856998	-0.000427322	-0.00242	-0.00389	-0.00406	-0.00441		287.998	0.0429	0.05337	0.04671	0.04334	0.04006	0.03805	0.04174	0.0345	0.03305	0.03225	0.03167
						5.26126	0.09245		287.018	0.04578	0.04568	0.04569	0.04564	0.04565	0.04556	0.04556	0.04566	0.04549	0.04547	0.04553		287.018	0.04566	0.02135	0.01261	0.00753	0.00424	0.00133	-0.000287239	-0.00228	-0.00356	-0.004	-0.00451		287.018	0.0456	0.05532	0.04806	0.04484	0.0413	0.03915	0.04258	0.03497	0.03353	0.03283	0.03218
						5.36036	0.09285		285.998	0.04901	0.04902	0.04896	0.04887	0.04888	0.04878	0.04878	0.04887	0.04887	0.0486	0.04868		285.998	0.04897	0.0233	0.01399	0.00847	0.00507	0.00173	0.000405253	-0.00166	-0.00328	-0.00364	-0.00406		285.998	0.04901	0.05762	0.04995	0.0462	0.04247	0.04003	0.04333	0.03596	0.03437	0.03343	0.03285
						5.45946	0.09325		285.017	0.05228	0.05239	0.05241	0.05236	0.05219	0.05227	0.05233	0.0522	0.05227	0.05216	0.05233		285.017	0.05241	0.02534	0.01548	0.00968	0.00587	0.00258	0.000902986	-0.00137	-0.00282	-0.0034	-0.0038		285.017	0.05246	0.06011	0.05192	0.04786	0.04394	0.04113	0.04421	0.03693	0.03513	0.03438	0.03362
						5.55856	0.09364		283.997	0.05628	0.05604	0.05608	0.056	0.05593	0.05614	0.05604	0.05595	0.056	0.05605	0.05596		283.997	0.05596	0.02758	0.01702	0.01081	0.00679	0.0032	0.00136	-0.000798572	-0.00259	-0.00297	-0.00352		283.997	0.0562	0.06247	0.05373	0.04968	0.04521	0.04233	0.04513	0.0376	0.03577	0.03478	0.03406
						5.65766	0.09404		283.016	0.06007	0.06011	0.06013	0.05992	0.05993	0.05987	0.05989	0.05995	0.05991	0.05987	0.05993		283.016	0.06004	0.03003	0.01848	0.01199	0.00761	0.00396	0.00194	-0.00069133	-0.00247	-0.00293	-0.00363		283.016	0.06009	0.06506	0.05566	0.05104	0.04644	0.04341	0.04671	0.0385	0.03614	0.0354	0.03449
						5.75676	0.09443		281.996	0.06418	0.06429	0.06423	0.06413	0.06397	0.06405	0.0641	0.064	0.06399	0.06388	0.06394		281.996	0.06417	0.03261	0.02033	0.01331	0.00855	0.00477	0.00256	0.000138486	-0.00172	-0.00246	-0.00309		281.996	0.06418	0.0679	0.05795	0.05305	0.04818	0.04469	0.04717	0.03942	0.03731	0.03627	0.03539
						5.85586	0.09483		281.015	0.0687	0.06871	0.06874	0.06858	0.06838	0.06866	0.06862	0.06857	0.06862	0.06846	0.06845		281.015	0.06857	0.0354	0.02233	0.01482	0.0096	0.00557	0.00357	0.000622693	-0.00113	-0.00215	-0.00268		281.015	0.06849	0.07103	0.0602	0.0553	0.0497	0.04607	0.04838	0.04049	0.03806	0.03712	0.0361
						5.95495	0.09523		279.994	0.07376	0.07367	0.0736	0.07357	0.07367	0.07342	0.07344	0.07352	0.07346	0.07333	0.07341		279.994	0.07362	0.03843	0.02452	0.01645	0.01089	0.00667	0.00428	0.00137	-0.000609704	-0.00151	-0.00246		279.994	0.07355	0.07827	0.06269	0.05717	0.05127	0.04755	0.04979	0.04166	0.03915	0.03808	0.03694
						6.05405	0.09562		279.013	0.07881	0.07864	0.07887	0.07865	0.07848	0.07864	0.07867	0.07871	0.07864	0.07862	0.07858		279.013	0.07855	0.04181	0.02667	0.01809	0.01223	0.0078	0.00508	0.00199	-0.000278082	-0.00121	-0.00202		279.013	0.07859	0.08049	0.06523	0.05935	0.05301	0.0491	0.05113	0.04303	0.04004	0.0391	0.0376
						6.15315	0.09602		277.992	0.08455	0.08409	0.0841	0.08443	0.08402	0.08411	0.08409	0.08409	0.08391	0.08401	0.08404		277.992	0.08437	0.04499	0.02878	0.01969	0.01318	0.00839	0.00564	0.00235	0.00010542	-0.000988185	-0.00192		277.992	0.08407	0.08064	0.06787	0.06173	0.05493	0.05046	0.05253	0.04379	0.04082	0.0396	0.03818
						6.25225	0.09641		277.01	0.09003	0.08985	0.08987	0.08985	0.08971	0.0898	0.08984	0.09004	0.08972	0.08977	0.08975		277.01	0.08985	0.04832	0.03149	0.02162	0.01501	0.00986	0.00684	0.00333	0.000962678	6.99e-07	-0.0013		277.01	0.08987	0.08447	0.07063	0.06413	0.05695	0.05227	0.05389	0.04537	0.04196	0.04043	0.03922
						6.35135	0.09681		275.989	0.09599	0.09595	0.09574	0.09593	0.09578	0.09569	0.0957	0.09564	0.09572	0.0954	0.09573		275.989	0.09591	0.05208	0.03401	0.02346	0.01631	0.01111	0.00752	0.00417	0.00168	0.000397428	-0.00075635		275.989	0.09601	0.08819	0.07387	0.06646	0.05895	0.05392	0.05502	0.04654	0.04313	0.04139	0.03988
						6.45045	0.0972		275.008	0.10231	0.10194	0.1021	0.10215	0.10213	0.10224	0.10192	0.10204	0.10184	0.1021	0.10197		275.008	0.10213	0.056	0.03674	0.02577	0.01804	0.01213	0.00864	0.00488	0.0022	0.000956789	-0.000149647		275.008	0.10236	0.09214	0.07673	0.06928	0.06126	0.05582	0.05675	0.04806	0.0443	0.04245	0.04092
						6.54955	0.0976		273.986	0.1097	0.10965	0.1095	0.10941	0.10956	0.10951	0.10945	0.10943	0.1093	0.10942	0.10939		273.986	0.10953	0.06071	0.03998	0.02826	0.01998	0.01379	0.00996	0.00591	0.0031	0.00175	0.00040204		273.986	0.10978	0.09684	0.08037	0.07227	0.06415	0.05769	0.05886	0.04958	0.04551	0.04366	0.0418
						6.64865	0.098		273.004	0.11676	0.11652	0.11649	0.11648	0.11635	0.1163	0.11642	0.11634	0.11641	0.11644	0.11641		273.004	0.11646	0.065	0.04303	0.0304	0.02171	0.01516	0.0111	0.0068	0.00393	0.00236	0.00127		273.004	0.11646	0.10107	0.08363	0.07522	0.06961	0.05963	0.06018	0.05109	0.04682	0.04455	0.0429
						6.74775	0.09839		271.983	0.12395	0.12399	0.12393	0.12384	0.12386	0.12378	0.12383	0.12391	0.12374	0.12373	0.12388		271.983	0.12398	0.06946	0.04623	0.03257	0.02338	0.01642	0.01205	0.00753	0.00439	0.00284	0.00156		271.983	0.12395	0.10571	0.08706	0.07792	0.07047	0.06119	0.06138	0.05228	0.04776	0.04541	0.04327
						6.84685	0.09879		271.001	0.13077	0.13072	0.13039	0.13044	0.13053	0.13068	0.13028	0.13035	0.13046	0.13039	0.13048		271.001	0.13079	0.0735	0.04896	0.03483	0.025	0.01785	0.0133	0.00879	0.00559	0.00375	0.00239		271.001	0.13056	0.10989	0.0905	0.08068	0.07025	0.06324	0.06208	0.05394	0.04922	0.04645	0.04457
						6.94595	0.09918		270.018	0.14032	0.13999	0.13983	0.13975	0.1399	0.13997	0.13983	0.13987	0.13955	0.13987	0.1395		270.018	0.14003	0.07911	0.05315	0.03787	0.02742	0.01974	0.01477	0.00991	0.00638	0.00447	0.00305		270.018	0.13996	0.1157	0.09473	0.08437	0.07309	0.0656	0.06498	0.0557	0.05067	0.04766	0.04537
						7.04505	0.09958		268.997	0.14914	0.14938	0.14908	0.14902	0.14908	0.14901	0.14887	0.14886	0.14885	0.14893	0.14903		268.997	0.14963	0.08467	0.0572	0.04078	0.02964	0.02153	0.01624	0.01093	0.00734	0.00532	0.00378		268.997	0.14912	0.12112	0.09892	0.08802	0.07599	0.06774	0.06703	0.0573	0.05182	0.04899	0.04642
						7.14414	0.09998		268.014	0.15845	0.15834	0.15835	0.15819	0.15806	0.15816	0.15802	0.15834	0.15807	0.15813	0.15796		268.014	0.15814	0.0908	0.06099	0.04372	0.03203	0.02336	0.01777	0.01221	0.00853	0.00595	0.00435		268.014	0.15817	0.127	0.1033	0.0917	0.07868	0.07028	0.0693	0.05906	0.05331	0.05013	0.04756
						7.24324	0.10037		266.992	0.16829	0.16794	0.16794	0.16794	0.16809	0.16791	0.16788	0.16792	0.16777	0.16775	0.16801		266.992	0.16785	0.09661	0.06531	0.04682	0.03421	0.02516	0.01924	0.01358	0.00942	0.00689	0.00515		266.992	0.1678	0.13274	0.10787	0.09556	0.08168	0.0724	0.07093	0.06079	0.05495	0.0517	0.04859
						7.34234	0.10077		266.009	0.17742	0.17713	0.17686	0.17703	0.17684	0.17696	0.17657	0.17715	0.17677	0.17687	0.17694		266.009	0.17706	0.10244	0.0691	0.04995	0.03669	0.02732	0.02074	0.01487	0.01044	0.00795	0.00595		266.009	0.17728	0.13826	0.11213	0.09904	0.08454	0.07485	0.07239	0.06259	0.05669	0.05265	0.04977
						7.44144	0.10116		264.987	0.19013	0.19006	0.18937	0.18961	0.18937	0.18945	0.18961	0.18938	0.18927	0.18939	0.1892		264.987	0.18968	0.10996	0.0746	0.05423	0.04001	0.0299	0.02297	0.01649	0.0117	0.00919	0.00684		264.987	0.19007	0.1461	0.1182	0.10376	0.08843	0.07782	0.07557	0.0647	0.05843	0.05443	0.05113
						7.54054	0.10156		264.004	0.20143	0.20113	0.20153	0.20133	0.20106	0.20134	0.2011	0.20124	0.20095	0.20129	0.20101		264.004	0.20134	0.11743	0.07986	0.05782	0.04294	0.03197	0.02502	0.01809	0.01312	0.01004	0.00792		264.004	0.2014	0.15306	0.12314	0.10862	0.09188	0.08108	0.07814	0.06701	0.06019	0.05614	0.05239
						7.63964	0.10195		262.982	0.21292	0.21295	0.21303	0.21297	0.21299	0.21264	0.21272	0.21277	0.21273	0.21288	0.2126		262.982	0.21304	0.1243	0.08496	0.06183	0.04599	0.0347	0.02667	0.01959	0.01435	0.01116	0.009		262.982	0.21302	0.16023	0.1285	0.1129	0.09578	0.08389	0.08079	0.06931	0.06196	0.05748	0.05359
						7.73874	0.10235		261.999	0.22621	0.22597	0.22574	0.22579	0.22558	0.22548	0.22567	0.22526	0.22568	0.22559	0.22553		261.999	0.22586	0.13239	0.09068	0.06617	0.04939	0.03739	0.02913	0.02149	0.0163	0.01282	0.01022		261.999	0.22601	0.16793	0.13461	0.11781	0.0997	0.08747	0.08382	0.07179	0.06422	0.05952	0.05532
						7.83784	0.10275		261.015	0.2392	0.2391	0.23894	0.23905	0.23893	0.2388	0.23879	0.23885	0.23868	0.23889	0.2388		261.015	0.23893	0.14058	0.09633	0.07047	0.05266	0.03988	0.03112	0.02315	0.01742	0.01366	0.01097		261.015	0.2393	0.1755	0.14039	0.12279	0.10361	0.09039	0.08757	0.07391	0.06579	0.06074	0.05641
						7.93694	0.10314		259.993	0.25215	0.25202	0.25176	0.25197	0.25188	0.25161	0.25186	0.2516	0.2517	0.25144	0.25158		259.993	0.25166	0.14849	0.10195	0.07463	0.05594	0.04261	0.03335	0.02523	0.01906	0.01527	0.0123		259.993	0.2516	0.1836	0.14652	0.12788	0.10765	0.09379	0.08851	0.07637	0.06806	0.06255	0.05802
						8.03604	0.10354		259.009	0.26633	0.26567	0.26536	0.26571	0.26562	0.26529	0.26529	0.26524	0.26542	0.26515	0.26525		259.009	0.26564	0.15725	0.10811	0.07923	0.05944	0.04561	0.0358	0.02734	0.02092	0.01682	0.01371		259.009	0.26562	0.19211	0.15303	0.13317	0.11186	0.09729	0.09084	0.0791	0.07039	0.06443	0.05972
						8.13514	0.10393		257.986	0.28304	0.28275	0.28238	0.2827	0.28246	0.28259	0.28312	0.28248	0.28234	0.28217	0.28243		257.986	0.28285	0.16914	0.11544	0.08493	0.06387	0.04918	0.03873	0.02942	0.02278	0.01836	0.01468		257.986	0.28299	0.20226	0.16045	0.13956	0.11706	0.10128	0.09511	0.08188	0.07271	0.06653	0.06137
						8.23423	0.10433		257.003	0.2983	0.29767	0.29791	0.29873	0.29846	0.29811	0.29813	0.29798	0.29772	0.29801	0.29772		257.003	0.29799	0.18034	0.12241	0.08998	0.06795	0.05228	0.04119	0.0316	0.02449	0.02	0.01627		257.003	0.29864	0.21171	0.16746	0.14563	0.12168	0.10549	0.09813	0.08505	0.0751	0.06837	0.06313
						8.33333	0.10473		256.019	0.31516	0.31498	0.31511	0.31505	0.31491	0.31453	0.31483	0.3152	0.31442	0.31504	0.31412		256.019	0.31467	0.18961	0.12961	0.09558	0.07224	0.05606	0.04402	0.03439	0.02637	0.02159	0.01765		256.019	0.31531	0.22174	0.175	0.15193	0.12699	0.10979	0.10204	0.08798	0.07729	0.07058	0.06485
						8.43243	0.10512		254.996	0.33628	0.33583	0.33559	0.33588	0.33576	0.33561	0.33558	0.3361	0.33512	0.33545	0.33559		254.996	0.33541	0.20032	0.13866	0.10234	0.07769	0.05988	0.04774	0.03692	0.02868	0.02343	0.01948		254.996	0.33589	0.23415	0.18473	0.15963	0.13311	0.1146	0.10659	0.09153	0.08075	0.07302	0.06696
						8.53153	0.10552		254.012	0.35636	0.35561	0.35577	0.35574	0.35542	0.35504	0.35532	0.35536	0.3555	0.35536	0.35504		254.012	0.35589	0.21328	0.14761	0.10912	0.08265	0.06429	0.05094	0.03962	0.03103	0.02537	0.02106		254.012	0.35535	0.24623	0.19358	0.16734	0.13935	0.11933	0.11114	0.09506	0.08362	0.07562	0.0692
						8.63063	0.10591		252.988	0.37795	0.37729	0.37704	0.37715	0.37716	0.37733	0.37699	0.37696	0.37672	0.37688	0.37728		252.988	0.37696	0.22647	0.15731	0.11623	0.08814	0.06861	0.05444	0.04252	0.03337	0.02755	0.02274		252.988	0.37715	0.25909	0.20332	0.17541	0.1457	0.12478	0.11593	0.09861	0.08658	0.0782	0.07147
						8.72973	0.10631		252.004	0.39524	0.39544	0.39539	0.39558	0.39484	0.39554	0.39506	0.39472	0.3946	0.39452	0.39439		252.004	0.39469	0.23761	0.16506	0.12225	0.09307	0.07257	0.05793	0.04546	0.03599	0.02973	0.02499		252.004	0.39489	0.26993	0.21181	0.18249	0.15129	0.12964	0.11824	0.1024	0.08968	0.08079	0.0737
						8.82883	0.1067		250.981	0.41751	0.41778	0.41772	0.41736	0.41756	0.41766	0.41747	0.41763	0.41692	0.41702	0.41695		250.981	0.41726	0.25191	0.17496	0.12963	0.09878	0.07717	0.06157	0.04853	0.03845	0.03165	0.02669		250.981	0.41733	0.28336	0.22201	0.19134	0.15837	0.13523	0.12341	0.10605	0.09293	0.08333	0.07599
						8.92793	0.1071		249.996	0.4468	0.44631	0.44659	0.44626	0.44591	0.446	0.44588	0.44576	0.44593	0.44636	0.44629		249.996	0.44599	0.26998	0.18774	0.13914	0.10613	0.08321	0.06644	0.05245	0.04145	0.03457	0.02894		249.996	0.44626	0.30061	0.23509	0.20202	0.16709	0.14228	0.13021	0.11133	0.09686	0.08706	0.07911
						9.02703	0.1075		249.012	0.47136	0.47139	0.47103	0.47103	0.47032	0.47094	0.47057	0.47062	0.47098	0.47074	0.4707		249.012	0.47138	0.28509	0.19864	0.14756	0.11269	0.08845	0.07089	0.05597	0.04451	0.03702	0.03132		249.012	0.47129	0.31555	0.24639	0.21151	0.17476	0.14863	0.13568	0.11561	0.10069	0.09039	0.08193
						9.12613	0.10789		247.988	0.49748	0.49721	0.4973	0.49769	0.49733	0.49735	0.49686	0.49764	0.49734	0.49711	0.49706		247.988	0.49736	0.30138	0.21046	0.15626	0.11938	0.0938	0.07531	0.05956	0.04747	0.03963	0.03354		247.988	0.49741	0.33131	0.25846	0.22172	0.18274	0.15513	0.14138	0.12009	0.10451	0.09361	0.08459
						9.22523	0.10829		247.003	0.51856	0.51852	0.51854	0.51866	0.51821	0.51813	0.51799	0.51794	0.51815	0.51779	0.51786		247.003	0.5181	0.31416	0.21945	0.16335	0.12508	0.09831	0.07909	0.063	0.05045	0.04192	0.03581		247.003	0.51828	0.34422	0.26822	0.23033	0.18912	0.16069	0.14379	0.12441	0.10783	0.09647	0.08711
						9.32432	0.10868		246.019	0.54462	0.54442	0.54331	0.54438	0.54424	0.54415	0.54375	0.54363	0.54415	0.54255	0.54336		246.019	0.54364	0.32894	0.23089	0.17182	0.13142	0.10391	0.08334	0.06683	0.0535	0.04476	0.03814		246.019	0.54379	0.35959	0.28028	0.2398	0.19718	0.16714	0.14899	0.12917	0.11159	0.09978	0.08989
						9.42342	0.10908		244.994	0.58104	0.58074	0.5806	0.58103	0.58005	0.58107	0.57986	0.58015	0.58024	0.58102	0.57981		244.994	0.57995	0.35203	0.24719	0.18442	0.1413	0.11156	0.08978	0.0718	0.05795	0.04836	0.04109		244.994	0.58054	0.38227	0.29718	0.25412	0.20844	0.1766	0.15801	0.13547	0.1173	0.10458	0.09395
						9.52252	0.10948		244.01	0.61533	0.61447	0.61374	0.61385	0.6139	0.61445	0.61295	0.61456	0.61375	0.61386	0.61381		244.01	0.6144	0.37287	0.26185	0.19558	0.14992	0.11851	0.09552	0.07634	0.06172	0.05144	0.04406		244.01	0.61368	0.40241	0.31278	0.26723	0.21901	0.18535	0.16633	0.14154	0.1224	0.10911	0.09798
						9.62162	0.10987		242.985	0.64383	0.64395	0.64371	0.64385	0.64431	0.64371	0.64336	0.64368	0.644	0.64377	0.64313		242.985	0.6446	0.39086	0.2747	0.20562	0.15763	0.12475	0.10075	0.08073	0.06533	0.05459	0.04676		242.985	0.64435	0.42043	0.32623	0.27851	0.22816	0.19288	0.17174	0.14697	0.12667	0.1132	0.10124
						9.72072	0.11027		242	0.67202	0.67204	0.67116	0.67212	0.67144	0.67166	0.67248	0.67106	0.67192	0.67184	0.67083		242	0.672	0.40791	0.28752	0.21496	0.16514	0.13085	0.10564	0.08506	0.06898	0.05772	0.04952		242	0.67152	0.43731	0.33957	0.28958	0.23733	0.20029	0.17673	0.15209	0.1309	0.11708	0.10479
						9.81982	0.11066		241.015	0.70612	0.70479	0.70509	0.706	0.70484	0.70494	0.70507	0.70499	0.70495	0.7044	0.70352		241.015	0.70475	0.42876	0.30228	0.22621	0.17388	0.13818	0.11137	0.08983	0.07296	0.0613	0.05275		241.015	0.7052	0.45799	0.35519	0.30308	0.24796	0.20914	0.1841	0.15832	0.13644	0.12155	0.10887
						9.91892	0.11106		239.99	0.74674	0.74698	0.74601	0.74598	0.74572	0.74656	0.7469	0.74706	0.74595	0.74552	0.74533		239.99	0.74699	0.454	0.32076	0.23976	0.18455	0.14647	0.11862	0.09564	0.07805	0.06538	0.05601		239.99	0.7459	0.48272	0.37406	0.31935	0.26117	0.21973	0.19342	0.16622	0.14244	0.12722	0.11369
						10.018	0.11145
						10.1171	0.11185
						10.2162	0.11225
						10.3153	0.11264
						10.4144	0.11304
						10.5135	0.11343
						10.6126	0.11383
						10.7117	0.11423
						10.8108	0.11462
						10.9099	0.11502
						11.009	0.11541
						11.1081	0.11581
						11.2072	0.1162
						11.3063	0.1166
						11.4054	0.117
						11.5045	0.11739
						11.6036	0.11779
						11.7027	0.11818
						11.8018	0.11858
						11.9009	0.11897
						12	0.11937
						12.0991	0.11977
						12.1982	0.12016
						12.2973	0.12056
						12.3964	0.12095
						12.4955	0.12135
						12.5946	0.12175
						12.6937	0.12214
						12.7928	0.12254
						12.8919	0.12293
						12.991	0.12333
						13.0901	0.12372
						13.1892	0.12412
						13.2883	0.12452
						13.3874	0.12491
						13.4865	0.12531
						13.5856	0.1257
						13.6847	0.1261
						13.7838	0.1265
						13.8829	0.12689
						13.982	0.12729
						14.0811	0.12768
						14.1802	0.12808
						14.2793	0.12847
						14.3784	0.12887
						14.4775	0.12927
						14.5766	0.12966
						14.6757	0.13006
						14.7748	0.13045
						14.8739	0.13085
						14.973	0.13125
						15.0721	0.13164
						15.1712	0.13204
						15.2703	0.13243
						15.3694	0.13283
						15.4685	0.13322
						15.5676	0.13362
						15.6667	0.13402
						15.7658	0.13441
						15.8649	0.13481
						15.964	0.1352
						16.0631	0.1356
						16.1622	0.136
						16.2613	0.13639
						16.3604	0.13679
						16.4595	0.13718
						16.5586	0.13758
						16.6577	0.13797
						16.7568	0.13837
						16.8559	0.13877
						16.955	0.13916
						17.0541	0.13956
						17.1532	0.13995
						17.2523	0.14035
						17.3514	0.14075
						17.4505	0.14114
						17.5495	0.14154
						17.6486	0.14193
						17.7477	0.14233
						17.8468	0.14272
						17.9459	0.14312
						18.045	0.14352
						18.1441	0.14391
						18.2432	0.14431
						18.3423	0.1447
						18.4414	0.1451
						18.5405	0.1455
						18.6396	0.14589
						18.7387	0.14629
						18.8378	0.14668
						18.9369	0.14708
						19.036	0.14747
						19.1351	0.14787
						19.2342	0.14827
						19.3333	0.14866
						19.4324	0.14906
						19.5315	0.14945
						19.6306	0.14985
						19.7297	0.15025
						19.8288	0.15064
						19.9279	0.15104
						20.027	0.15143
						20.1261	0.15183
						20.2252	0.15222
						20.3243	0.15262
						20.4234	0.15302
						20.5225	0.15341
						20.6216	0.15381
						20.7207	0.1542
						20.8198	0.1546
						20.9189	0.155
						21.018	0.15539
						21.1171	0.15579
						21.2162	0.15618
						21.3153	0.15658
						21.4144	0.15697
						21.5135	0.15737
						21.6126	0.15777
						21.7117	0.15816
						21.8108	0.15856
						21.9099	0.15895
						22.009	0.15935
						22.1081	0.15975
						22.2072	0.16014
						22.3063	0.16054
						22.4054	0.16093
						22.5045	0.16133
						22.6036	0.16172
						22.7027	0.16212
						22.8018	0.16252
						22.9009	0.16291
						23	0.16331
						23.0991	0.1637
						23.1982	0.1641
						23.2973	0.1645
						23.3964	0.16489
						23.4955	0.16529
						23.5946	0.16568
						23.6937	0.16608
						23.7928	0.16647
						23.8919	0.16687
						23.991	0.16727
						24.0901	0.16766
						24.1892	0.16806
						24.2883	0.16845
						24.3874	0.16885
						24.4865	0.16925
						24.5856	0.16964
						24.6847	0.17004
						24.7838	0.17043
						24.8829	0.17083
						24.982	0.17122
						25.0811	0.17162
						25.1802	0.17202
						25.2793	0.17241
						25.3784	0.17281
						25.4775	0.1732
						25.5766	0.1736
						25.6757	0.174
						25.7748	0.17439
						25.8739	0.17479
						25.973	0.17518
						26.0721	0.17558
						26.1712	0.17597
						26.2703	0.17637
						26.3694	0.17677
						26.4685	0.17716
						26.5676	0.17756
						26.6667	0.17795
						26.7658	0.17835
						26.8649	0.17875
						26.964	0.17914
						27.0631	0.17954
						27.1622	0.17993
						27.2613	0.18033
						27.3604	0.18072
						27.4595	0.18112
						27.5586	0.18152
						27.6577	0.18191
						27.7568	0.18231
						27.8559	0.1827
						27.955	0.1831
						28.0541	0.1835
						28.1532	0.18389
						28.2523	0.18429
						28.3514	0.18468
						28.4505	0.18508
						28.5495	0.18547
						28.6486	0.18587
						28.7477	0.18627
						28.8468	0.18666
						28.9459	0.18706
						29.045	0.18745
						29.1441	0.18785
						29.2432	0.18825
						29.3423	0.18864
						29.4414	0.18904
						29.5405	0.18943
						29.6396	0.18983
						29.7387	0.19022
						29.8378	0.19062
						29.9369	0.19102
						30.036	0.19141
						30.1351	0.19181
						30.2342	0.1922
						30.3333	0.1926
						30.4324	0.19299
						30.5315	0.19339
						30.6306	0.19379
						30.7297	0.19418
						30.8288	0.19458
						30.9279	0.19497
						31.027	0.19537
						31.1261	0.19577
						31.2252	0.19616
						31.3243	0.19656
						31.4234	0.19695
						31.5225	0.19735
						31.6216	0.19774
						31.7207	0.19814
						31.8198	0.19854
						31.9189	0.19893
						32.018	0.19933
						32.1171	0.19972
						32.2162	0.20012
						32.3153	0.20052
						32.4144	0.20091
						32.5135	0.20131
						32.6126	0.2017
						32.7117	0.2021
						32.8108	0.20249
						32.9099	0.20289
						33.009	0.20329
						33.1081	0.20368
						33.2072	0.20408
						33.3063	0.20447
						33.4054	0.20487
						33.5045	0.20527
						33.6036	0.20566
						33.7027	0.20606
						33.8018	0.20645
						33.9009	0.20685
						34	0.20724
						34.0991	0.20764
						34.1982	0.20804
						34.2973	0.20843
						34.3964	0.20883
						34.4955	0.20922
						34.5946	0.20962
						34.6937	0.21002
						34.7928	0.21041
						34.8919	0.21081
						34.991	0.2112
						35.0901	0.2116
						35.1892	0.21199
						35.2883	0.21239
						35.3874	0.21279
						35.4865	0.21318
						35.5856	0.21358
						35.6847	0.21397
						35.7838	0.21437
						35.8829	0.21477
						35.982	0.21516
						36.0811	0.21556
						36.1802	0.21595
						36.2793	0.21635
						36.3784	0.21674
						36.4775	0.21714
						36.5766	0.21754
						36.6757	0.21793
						36.7748	0.21833
						36.8739	0.21872
						36.973	0.21912
						37.0721	0.21952
						37.1712	0.21991
						37.2703	0.22031
						37.3694	0.2207
						37.4685	0.2211
						37.5676	0.22149
						37.6667	0.22189
						37.7658	0.22229
						37.8649	0.22268
						37.964	0.22308
						38.0631	0.22347
						38.1622	0.22387
						38.2613	0.22427
						38.3604	0.22466
						38.4595	0.22506
						38.5586	0.22545
						38.6577	0.22585
						38.7568	0.22624
						38.8559	0.22664
						38.9549	0.22704
						39.054	0.22743
						39.1531	0.22783
						39.2522	0.22822
						39.3513	0.22862
						39.4504	0.22902
						39.5496	0.22941
						39.6487	0.22981
						39.7478	0.2302
						39.8469	0.2306
						39.946	0.23099
						40.0451	0.23139
						40.1441	0.23179
						40.2432	0.23218
						40.3423	0.23258
						40.4414	0.23297
						40.5405	0.23337
						40.6396	0.23377
						40.7387	0.23416
						40.8378	0.23456
						40.9369	0.23495
						41.036	0.23535
						41.1351	0.23574
						41.2342	0.23614
						41.3333	0.23654
						41.4324	0.23693
						41.5315	0.23733
						41.6306	0.23772
						41.7297	0.23812
						41.8288	0.23852
						41.9279	0.23891
						42.027	0.23931
						42.1261	0.2397
						42.2252	0.2401
						42.3243	0.24049
						42.4234	0.24089
						42.5225	0.24129
						42.6216	0.24168
						42.7207	0.24208
						42.8198	0.24247
						42.9189	0.24287
						43.018	0.24327
						43.1171	0.24366
						43.2162	0.24406
						43.3153	0.24445
						43.4144	0.24485
						43.5135	0.24524
						43.6126	0.24564
						43.7117	0.24604
						43.8108	0.24643
						43.9099	0.24683
						44.009	0.24722
						44.1081	0.24762
						44.2072	0.24802
						44.3063	0.24841
						44.4054	0.24881
						44.5045	0.2492
						44.6036	0.2496
						44.7027	0.24999
						44.8018	0.25039
						44.9009	0.25079
						45	0.25118
						45.0991	0.25158
						45.1982	0.25197
						45.2973	0.25237
						45.3964	0.25277
						45.4955	0.25316
						45.5946	0.25356
						45.6937	0.25395
						45.7928	0.25435
						45.8919	0.25474
						45.991	0.25514
						46.0901	0.25554
						46.1892	0.25593
						46.2883	0.25633
						46.3874	0.25672
						46.4865	0.25712
						46.5856	0.25752
						46.6847	0.25791
						46.7838	0.25831
						46.8829	0.2587
						46.982	0.2591
						47.0811	0.25949
						47.1802	0.25989
						47.2793	0.26029
						47.3784	0.26068
						47.4775	0.26108
						47.5766	0.26147
						47.6757	0.26187
						47.7748	0.26226
						47.8739	0.26266
						47.973	0.26306
						48.0721	0.26345
						48.1712	0.26385
						48.2703	0.26424
						48.3694	0.26464
						48.4685	0.26504
						48.5676	0.26543
						48.6667	0.26583
						48.7658	0.26622
						48.8649	0.26662
						48.964	0.26701
						49.0631	0.26741
						49.1622	0.26781
						49.2613	0.2682
						49.3604	0.2686
						49.4595	0.26899
						49.5586	0.26939
						49.6577	0.26979
						49.7568	0.27018
						49.8559	0.27058
						49.9549	0.27097
						50.054	0.27137
						50.1531	0.27176
						50.2522	0.27216
						50.3513	0.27256
						50.4504	0.27295
						50.5496	0.27335
						50.6487	0.27374
						50.7478	0.27414
						50.8469	0.27454
						50.946	0.27493
						51.0451	0.27533
						51.1441	0.27572
						51.2432	0.27612
						51.3423	0.27651
						51.4414	0.27691
						51.5405	0.27731
						51.6396	0.2777
						51.7387	0.2781
						51.8378	0.27849
						51.9369	0.27889
						52.036	0.27929
						52.1351	0.27968
						52.2342	0.28008
						52.3333	0.28047
						52.4324	0.28087
						52.5315	0.28126
						52.6306	0.28166
						52.7297	0.28206
						52.8288	0.28245
						52.9279	0.28285
						53.027	0.28324
						53.1261	0.28364
						53.2252	0.28404
						53.3243	0.28443
						53.4234	0.28483
						53.5225	0.28522
						53.6216	0.28562
						53.7207	0.28601
						53.8198	0.28641
						53.9189	0.28681
						54.018	0.2872
						54.1171	0.2876
						54.2162	0.28799
						54.3153	0.28839
						54.4144	0.28879
						54.5135	0.28918
						54.6126	0.28958
						54.7117	0.28997
						54.8108	0.29037
						54.9099	0.29076
						55.009	0.29116
						55.1081	0.29156
						55.2072	0.29195
						55.3063	0.29235
						55.4054	0.29274
						55.5045	0.29314
						55.6036	0.29354
						55.7027	0.29393
						55.8018	0.29433
						55.9009	0.29472
						56	0.29512
						56.0991	0.29551
						56.1982	0.29591
						56.2973	0.29631
						56.3964	0.2967
						56.4955	0.2971
						56.5946	0.29749
						56.6937	0.29789
						56.7928	0.29829
						56.8919	0.29868
						56.991	0.29908
						57.0901	0.29947
						57.1892	0.29987
						57.2883	0.30026
						57.3874	0.30066
						57.4865	0.30106
						57.5856	0.30145
						57.6847	0.30185
						57.7838	0.30224
						57.8829	0.30264
						57.982	0.30304
						58.0811	0.30343
						58.1802	0.30383
						58.2793	0.30422
						58.3784	0.30462
						58.4775	0.30501
						58.5766	0.30541
						58.6757	0.30581
						58.7748	0.3062
						58.8739	0.3066
						58.973	0.30699
						59.0721	0.30739
						59.1712	0.30779
						59.2703	0.30818
						59.3694	0.30858
						59.4685	0.30897
						59.5676	0.30937
						59.6667	0.30976
						59.7658	0.31016
						59.8649	0.31056
						59.964	0.31095
						60.0631	0.31135
						60.1622	0.31174
						60.2613	0.31214
						60.3604	0.31254
						60.4595	0.31293
						60.5586	0.31333
						60.6577	0.31372
						60.7568	0.31412
						60.8559	0.31451
						60.9549	0.31491
						61.054	0.31531
						61.1531	0.3157
						61.2522	0.3161
						61.3513	0.31649
						61.4504	0.31689
						61.5496	0.31729
						61.6487	0.31768
						61.7478	0.31808
						61.8469	0.31847
						61.946	0.31887
						62.0451	0.31926
						62.1441	0.31966
						62.2432	0.32006
						62.3423	0.32045
						62.4414	0.32085
						62.5405	0.32124
						62.6396	0.32164
						62.7387	0.32204
						62.8378	0.32243
						62.9369	0.32283
						63.036	0.32322
						63.1351	0.32362
						63.2342	0.32401
						63.3333	0.32441
						63.4324	0.32481
						63.5315	0.3252
						63.6306	0.3256
						63.7297	0.32599
						63.8288	0.32639
						63.9279	0.32679
						64.027	0.32718
						64.1261	0.32758
						64.2252	0.32797
						64.3243	0.32837
						64.4234	0.32876
						64.5225	0.32916
						64.6216	0.32956
						64.7207	0.32995
						64.8198	0.33035
						64.9189	0.33074
						65.018	0.33114
						65.1171	0.33154
						65.2162	0.33193
						65.3153	0.33233
						65.4144	0.33272
						65.5135	0.33312
						65.6126	0.33351
						65.7117	0.33391
						65.8108	0.33431
						65.9099	0.3347
						66.009	0.3351
						66.1081	0.33549
						66.2072	0.33589
						66.3063	0.33628
						66.4054	0.33668
						66.5045	0.33708
						66.6036	0.33747
						66.7027	0.33787
						66.8018	0.33826
						66.9009	0.33866
						67	0.33906
						67.0991	0.33945
						67.1982	0.33985
						67.2973	0.34024
						67.3964	0.34064
						67.4955	0.34103
						67.5946	0.34143
						67.6937	0.34183
						67.7928	0.34222
						67.8919	0.34262
						67.991	0.34301
						68.0901	0.34341
						68.1892	0.34381
						68.2883	0.3442
						68.3874	0.3446
						68.4865	0.34499
						68.5856	0.34539
						68.6847	0.34578
						68.7838	0.34618
						68.8829	0.34658
						68.982	0.34697
						69.0811	0.34737
						69.1802	0.34776
						69.2793	0.34816
						69.3784	0.34856
						69.4775	0.34895
						69.5766	0.34935
						69.6757	0.34974
						69.7748	0.35014
						69.8739	0.35053
						69.973	0.35093
						70.0721	0.35133
						70.1712	0.35172
						70.2703	0.35212
						70.3694	0.35251
						70.4685	0.35291
						70.5676	0.35331
						70.6667	0.3537
						70.7658	0.3541
						70.8649	0.35449
						70.964	0.35489
						71.0631	0.35528
						71.1622	0.35568
						71.2613	0.35608
						71.3604	0.35647
						71.4595	0.35687
						71.5586	0.35726
						71.6577	0.35766
						71.7568	0.35806
						71.8559	0.35845
						71.9549	0.35885
						72.0541	0.35924
						72.1531	0.35964
						72.2523	0.36003
						72.3513	0.36043
						72.4505	0.36083
						72.5495	0.36122
						72.6487	0.36162
						72.7477	0.36201
						72.8469	0.36241
						72.9459	0.36281
						73.0451	0.3632
						73.1441	0.3636
						73.2432	0.36399
						73.3423	0.36439
						73.4414	0.36478
						73.5405	0.36518
						73.6396	0.36558
						73.7387	0.36597
						73.8378	0.36637
						73.9369	0.36676
						74.036	0.36716
						74.1351	0.36756
						74.2342	0.36795
						74.3333	0.36835
						74.4324	0.36874
						74.5315	0.36914
						74.6306	0.36953
						74.7297	0.36993
						74.8288	0.37033
						74.9279	0.37072
						75.027	0.37112
						75.1261	0.37151
						75.2252	0.37191
						75.3243	0.37231
						75.4234	0.3727
						75.5225	0.3731
						75.6216	0.37349
						75.7207	0.37389
						75.8198	0.37428
						75.9189	0.37468
						76.018	0.37508
						76.1171	0.37547
						76.2162	0.37587
						76.3153	0.37626
						76.4144	0.37666
						76.5135	0.37706
						76.6126	0.37745
						76.7117	0.37785
						76.8108	0.37824
						76.9099	0.37864
						77.009	0.37903
						77.1081	0.37943
						77.2072	0.37983
						77.3063	0.38022
						77.4054	0.38062
						77.5045	0.38101
						77.6036	0.38141
						77.7027	0.38181
						77.8018	0.3822
						77.9009	0.3826
						78	0.38299
						78.0991	0.38339
						78.1982	0.38378
						78.2973	0.38418
						78.3964	0.38458
						78.4955	0.38497
						78.5946	0.38537
						78.6937	0.38576
						78.7928	0.38616
						78.8919	0.38656
						78.991	0.38695
						79.0901	0.38735
						79.1892	0.38774
						79.2883	0.38814
						79.3874	0.38853
						79.4865	0.38893
						79.5856	0.38933
						79.6847	0.38972
						79.7838	0.39012
						79.8829	0.39051
						79.982	0.39091
						80.0811	0.39131
						80.1802	0.3917
						80.2793	0.3921
						80.3784	0.39249
						80.4775	0.39289
						80.5766	0.39328
						80.6757	0.39368
						80.7748	0.39408
						80.8739	0.39447
						80.973	0.39487
						81.0721	0.39526
						81.1712	0.39566
						81.2703	0.39606
						81.3694	0.39645
						81.4685	0.39685
						81.5676	0.39724
						81.6667	0.39764
						81.7658	0.39803
						81.8649	0.39843
						81.964	0.39883
						82.0631	0.39922
						82.1622	0.39962
						82.2613	0.40001
						82.3604	0.40041
						82.4595	0.40081
						82.5586	0.4012
						82.6577	0.4016
						82.7568	0.40199
						82.8559	0.40239
						82.9549	0.40278
						83.0541	0.40318
						83.1531	0.40358
						83.2523	0.40397
						83.3513	0.40437
						83.4505	0.40476
						83.5495	0.40516
						83.6487	0.40556
						83.7477	0.40595
						83.8469	0.40635
						83.9459	0.40674
						84.0451	0.40714
						84.1441	0.40753
						84.2432	0.40793
						84.3423	0.40833
						84.4414	0.40872
						84.5405	0.40912
						84.6396	0.40951
						84.7387	0.40991
						84.8378	0.4103
						84.9369	0.4107
						85.036	0.4111
						85.1351	0.41149
						85.2342	0.41189
						85.3333	0.41228
						85.4324	0.41268
						85.5315	0.41308
						85.6306	0.41347
						85.7297	0.41387
						85.8288	0.41426
						85.9279	0.41466
						86.027	0.41505
						86.1261	0.41545
						86.2252	0.41585
						86.3243	0.41624
						86.4234	0.41664
						86.5225	0.41703
						86.6216	0.41743
						86.7207	0.41783
						86.8198	0.41822
						86.9189	0.41862
						87.018	0.41901
						87.1171	0.41941
						87.2162	0.4198
						87.3153	0.4202
						87.4144	0.4206
						87.5135	0.42099
						87.6126	0.42139
						87.7117	0.42178
						87.8108	0.42218
						87.9099	0.42258
						88.009	0.42297
						88.1081	0.42337
						88.2072	0.42376
						88.3063	0.42416
						88.4054	0.42455
						88.5045	0.42495
						88.6036	0.42535
						88.7027	0.42574
						88.8018	0.42614
						88.9009	0.42653
						89	0.42693
						89.0991	0.42733
						89.1982	0.42772
						89.2973	0.42812
						89.3964	0.42851
						89.4955	0.42891
						89.5946	0.4293
						89.6937	0.4297
						89.7928	0.4301
						89.8919	0.43049
						89.991	0.43089
						90.0901	0.43128
						90.1892	0.43168
						90.2883	0.43208
						90.3874	0.43247
						90.4865	0.43287
						90.5856	0.43326
						90.6847	0.43366
						90.7838	0.43405
						90.8829	0.43445
						90.982	0.43485
						91.0811	0.43524
						91.1802	0.43564
						91.2793	0.43603
						91.3784	0.43643
						91.4775	0.43683
						91.5766	0.43722
						91.6757	0.43762
						91.7748	0.43801
						91.8739	0.43841
						91.973	0.4388
						92.0721	0.4392
						92.1712	0.4396
						92.2703	0.43999
						92.3694	0.44039
						92.4685	0.44078
						92.5676	0.44118
						92.6667	0.44158
						92.7658	0.44197
						92.8649	0.44237
						92.964	0.44276
						93.0631	0.44316
						93.1622	0.44355
						93.2613	0.44395
						93.3604	0.44435
						93.4595	0.44474
						93.5586	0.44514
						93.6577	0.44553
						93.7568	0.44593
						93.8559	0.44633
						93.9549	0.44672
						94.0541	0.44712
						94.1531	0.44751
						94.2523	0.44791
						94.3513	0.4483
						94.4505	0.4487
						94.5495	0.4491
						94.6487	0.44949
						94.7477	0.44989
						94.8469	0.45028
						94.9459	0.45068
						95.0451	0.45108
						95.1441	0.45147
						95.2432	0.45187
						95.3423	0.45226
						95.4414	0.45266
						95.5405	0.45305
						95.6396	0.45345
						95.7387	0.45385
						95.8378	0.45424
						95.9369	0.45464
						96.036	0.45503
						96.1351	0.45543
						96.2342	0.45583
						96.3333	0.45622
						96.4324	0.45662
						96.5315	0.45701
						96.6306	0.45741
						96.7297	0.4578
						96.8288	0.4582
						96.9279	0.4586
						97.027	0.45899
						97.1261	0.45939
						97.2252	0.45978
						97.3243	0.46018
						97.4234	0.46058
						97.5225	0.46097
						97.6216	0.46137
						97.7207	0.46176
						97.8198	0.46216
						97.9189	0.46255
						98.018	0.46295
						98.1171	0.46335
						98.2162	0.46374
						98.3153	0.46414
						98.4144	0.46453
						98.5135	0.46493
						98.6126	0.46533
						98.7117	0.46572
						98.8108	0.46612
						98.9099	0.46651
						99.009	0.46691
						99.1081	0.4673
						99.2072	0.4677
						99.3063	0.4681
						99.4054	0.46849
						99.5045	0.46889
						99.6036	0.46928
						99.7027	0.46968
						99.8018	0.47008
						99.9009	0.47047
						100	0.47087
[truncated: 9 more columns]

## Sheet: Supplementary Figure 5a
	Supplementary Figure 5a
	Displacement (mm)	Force/needle (N)
	0	0
	0	0
	0	0
	0	0
	0	0
	0	0
	0	0
	0	0
	0	0
	0	0
	0	0
	0	0
	0	0
	0	0
	0.001	0
	0.001	0
	0.001	0
	0.001	0
	0.001	0
	0.003	0
	0.003	0
	0.003	0
	0.003	0
	0.004	0
	0.004	0
	0.004	0
	0.005	0
	0.005	0
	0.006	0
	0.006	0
	0.006	0
	0.008	0
	0.008	0
	0.009	0
	0.009	0
	0.01	0
	0.01	0
	0.01	0
	0.011	0
	0.011	0
	0.013	0
	0.013	0
	0.014	0
	0.014	0
	0.014	0
	0.015	0
	0.015	0
	0.016	0
	0.016	0
	0.018	0
	0.019	0
	0.019	0
	0.02	0
	0.02	0
	0.021	0
	0.021	0
	0.023	0
	0.023	0
	0.024	0
	0.024	0
	0.025	0
	0.025	0
	0.026	0
	0.026	0
	0.026	0
	0.028	0
	0.028	0
	0.029	0
	0.029	0
	0.03	0
	0.03	0
	0.031	0
	0.031	0
	0.033	0
	0.033	0
	0.034	0
	0.035	0
	0.035	0
	0.036	0
	0.036	0
	0.038	0
	0.038	0
	0.039	0
	0.039	0
	0.04	0
	0.04	0
	0.04	0
	0.041	0
	0.041	0.00235
	0.043	0.00248
	0.043	0.0024
	0.044	0
	0.044	0
	0.045	0.00231
	0.045	0.00231
	0.045	0.00248
	0.046	0.00248
	0.046	0.00248
	0.048	0.0024
	0.049	0
	0.049	0.00235
	0.05	0.00231
	0.05	0.00244
	0.051	0.00253
	0.051	0.00274
	0.053	0.00283
	0.053	0.00309
	0.054	0.00335
	0.054	0.00348
	0.054	0.00331
	0.055	0.00305
	0.055	0.00305
	0.056	0.00322
	0.058	0.0034
	0.058	0.00344
	0.059	0.00362
	0.059	0.0037
	0.06	0.00366
	0.06	0.00335
	0.061	0.00357
	0.061	0.0037
	0.063	0.00366
	0.063	0.00357
	0.064	0.00353
	0.064	0.00388
	0.065	0.00392
	0.065	0.00418
	0.066	0.00422
	0.066	0.00431
	0.068	0.00418
	0.068	0.00431
	0.069	0.00444
	0.069	0.00457
	0.069	0.00457
	0.07	0.00466
	0.07	0.00457
	0.071	0.00483
	0.071	0.00483
	0.073	0.00475
	0.074	0.00453
	0.074	0.00449
	0.074	0.00466
	0.075	0.00466
	0.075	0.00457
	0.076	0.00475
	0.076	0.00475
	0.078	0.00475
	0.078	0.0047
	0.079	0.00475
	0.079	0.00483
	0.08	0.00497
	0.08	0.00518
	0.081	0.00544
	0.081	0.00531
	0.081	0.00518
	0.083	0.00518
	0.083	0.00531
	0.084	0.00549
	0.085	0.00566
	0.085	0.00601
	0.086	0.00592
	0.086	0.00579
	0.088	0.0054
	0.088	0.00518
	0.089	0.00518
	0.089	0.00549
	0.09	0.00623
	0.09	0.00632
	0.092	0.00627
	0.093	0.00597
	0.093	0.00601
	0.094	0.00601
	0.094	0.00597
	0.095	0.00592
	0.095	0.00592
	0.095	0.00601
	0.097	0.00658
	0.097	0.00671
	0.098	0.00675
	0.098	0.00645
	0.099	0.00653
	0.1	0.00666
	0.1	0.00679
	0.102	0.00666
	0.102	0.00684
	0.103	0.00684
	0.103	0.00701
	0.104	0.0071
	0.105	0.00732
	0.105	0.00754
	0.107	0.00754
	0.107	0.00745
	0.108	0.00723
	0.108	0.00701
	0.108	0.00697
	0.109	0.00719
	0.109	0.00758
	0.11	0.00771
	0.11	0.00775
	0.112	0.00793
	0.112	0.00788
	0.113	0.0078
	0.113	0.0078
	0.114	0.0078
	0.114	0.00806
	0.115	0.00814
	0.115	0.00832
	0.117	0.00836
	0.117	0.00849
	0.118	0.00845
	0.118	0.00845
	0.119	0.00845
	0.119	0.00862
	0.12	0.0088
	0.12	0.00884
	0.122	0.00884
	0.123	0.00893
	0.123	0.00902
	0.124	0.00906
	0.124	0.00928
	0.124	0.00945
	0.125	0.00967
	0.125	0.00958
	0.127	0.00963
	0.127	0.00963
	0.128	0.00976
	0.128	0.0098
	0.129	0.00993
	0.129	0.00989
	0.13	0.00997
	0.132	0.01002
	0.132	0.01019
	0.133	0.01015
	0.133	0.01032
	0.134	0.0105
	0.134	0.0105
	0.135	0.01071
	0.135	0.01058
	0.137	0.01085
	0.137	0.01063
	0.138	0.0108
	0.138	0.0108
	0.139	0.01111
	0.139	0.01132
	0.14	0.01163
	0.14	0.01159
	0.142	0.0118
	0.142	0.01206
	0.143	0.01246
	0.143	0.01246
	0.144	0.01224
	0.144	0.01241
	0.145	0.01281
	0.145	0.01328
	0.147	0.01324
	0.147	0.01315
	0.148	0.01328
	0.149	0.01359
	0.149	0.01389
	0.15	0.01381
	0.15	0.01363
	0.152	0.01385
	0.152	0.01402
	0.153	0.01416
	0.153	0.0142
	0.154	0.01424
	0.154	0.01455
	0.155	0.01455
	0.155	0.01455
	0.157	0.0149
	0.157	0.01533
	0.158	0.01568
	0.159	0.01577
	0.159	0.01564
	0.16	0.01577
	0.16	0.01612
	0.162	0.01612
	0.162	0.01603
	0.163	0.01585
	0.163	0.01607
	0.164	0.01612
	0.164	0.01629
	0.164	0.01655
	0.165	0.01681
	0.165	0.01686
	0.167	0.01681
	0.167	0.01703
	0.168	0.01725
	0.168	0.01751
	0.169	0.01764
	0.17	0.01786
	0.17	0.01781
	0.172	0.01808
	0.172	0.01816
	0.173	0.01829
	0.173	0.01847
	0.174	0.0186
	0.174	0.01882
	0.175	0.01886
	0.175	0.01916
	0.177	0.01947
	0.177	0.01969
	0.178	0.01973
	0.178	0.01969
	0.178	0.01999
	0.179	0.02012
	0.179	0.02034
	0.181	0.02025
	0.181	0.02047
	0.182	0.02069
	0.182	0.02095
	0.183	0.02108
	0.183	0.02117
	0.184	0.02139
	0.184	0.0216
	0.186	0.02169
	0.187	0.02195
	0.187	0.02221
	0.188	0.02252
	0.188	0.02239
	0.189	0.02256
	0.189	0.02269
	0.191	0.02295
	0.191	0.02313
	0.192	0.02339
	0.192	0.02356
	0.193	0.02382
	0.193	0.02404
	0.194	0.02413
	0.194	0.02404
	0.194	0.02417
	0.196	0.02448
	0.196	0.0247
	0.197	0.02483
	0.197	0.02496
	0.198	0.02504
	0.199	0.02504
	0.199	0.02504
	0.201	0.02587
	0.201	0.02648
	0.202	0.02679
	0.202	0.02718
	0.203	0.02753
	0.203	0.02801
	0.204	0.02814
	0.204	0.02809
	0.206	0.0284
	0.206	0.02879
	0.207	0.02918
	0.207	0.02927
	0.208	0.02949
	0.208	0.0294
	0.208	0.02944
	0.209	0.02944
	0.209	0.02988
	0.211	0.03023
	0.211	0.03049
	0.212	0.03066
	0.212	0.03088
	0.213	0.03084
	0.213	0.03101
	0.214	0.03123
	0.214	0.03132
	0.216	0.03149
	0.216	0.03184
	0.217	0.03232
	0.217	0.03284
	0.218	0.03297
	0.219	0.03323
	0.219	0.03328
	0.219	0.03354
	0.221	0.03367
	0.221	0.03371
	0.222	0.03376
	0.222	0.03393
	0.223	0.03419
	0.223	0.03432
	0.224	0.03458
	0.224	0.03476
	0.226	0.03515
	0.226	0.03545
	0.227	0.03585
	0.227	0.03615
	0.228	0.03628
	0.229	0.03633
	0.229	0.03646
	0.231	0.03676
	0.231	0.03728
	0.231	0.03746
	0.232	0.03754
	0.232	0.03763
	0.233	0.03802
	0.234	0.03837
	0.234	0.0385
	0.234	0.03859
	0.236	0.03876
	0.236	0.03903
	0.237	0.03933
	0.237	0.0395
	0.238	0.03959
	0.238	0.03972
	0.239	0.03994
	0.241	0.04025
	0.241	0.04033
	0.242	0.04038
	0.242	0.04072
	0.243	0.04129
	0.243	0.04186
	0.244	0.04221
	0.244	0.04212
	0.244	0.04247
	0.246	0.04286
	0.246	0.04321
	0.247	0.04356
	0.247	0.04377
	0.248	0.04421
	0.248	0.04443
	0.248	0.04469
	0.249	0.04469
	0.249	0.04473
	0.251	0.04508
	0.252	0.04569
	0.252	0.04613
	0.253	0.04656
	0.253	0.04695
	0.254	0.04739
	0.254	0.04752
	0.256	0.04778
	0.256	0.04813
	0.257	0.04861
	0.257	0.04896
	0.258	0.04926
	0.259	0.04952
	0.259	0.04987
	0.259	0.05031
	0.261	0.05066
	0.261	0.05087
	0.262	0.05087
	0.262	0.05092
	0.263	0.05092
	0.263	0.05122
	0.264	0.05161
	0.264	0.05231
	0.266	0.05283
	0.266	0.05318
	0.267	0.05309
	0.267	0.05318
	0.268	0.05331
	0.268	0.0541
	0.27	0.05453
	0.27	0.05505
	0.271	0.0554
	0.272	0.05571
	0.272	0.05619
	0.273	0.05667
	0.273	0.05706
	0.275	0.05719
	0.275	0.05732
	0.276	0.05793
	0.276	0.05836
	0.276	0.05836
	0.277	0.05836
	0.277	0.05876
	0.278	0.05932
	0.278	0.05976
	0.28	0.06002
	0.28	0.06041
	0.281	0.06054
	0.281	0.0608
	0.282	0.06102
	0.282	0.06163
	0.283	0.06207
	0.285	0.06281
	0.285	0.06311
	0.286	0.06363
	0.287	0.06398
	0.287	0.06433
	0.288	0.06477
	0.288	0.06538
	0.29	0.06551
	0.29	0.06581
	0.291	0.06629
	0.291	0.06677
	0.292	0.0669
	0.292	0.06721
	0.293	0.06747
	0.293	0.06812
	0.295	0.06856
	0.295	0.06864
	0.296	0.06847
	0.296	0.06843
	0.297	0.06921
	0.297	0.06999
	0.298	0.07056
	0.3	0.07073
	0.3	0.07113
	0.301	0.07165
	0.302	0.07213
	0.302	0.07282
	0.303	0.07322
	0.303	0.07357
	0.305	0.07352
	0.305	0.07374
	0.305	0.07409
	0.306	0.07439
	0.306	0.07478
	0.307	0.07492
	0.308	0.07548
	0.308	0.0757
	0.31	0.07622
	0.31	0.07648
	0.311	0.07683
	0.311	0.07722
	0.312	0.07753
	0.312	0.07792
	0.313	0.07814
	0.313	0.07857
	0.315	0.07892
	0.315	0.07945
	0.316	0.07971
	0.316	0.07992
	0.317	0.08032
	0.317	0.0808
	0.318	0.08123
	0.32	0.08145
	0.32	0.08184
	0.321	0.08241
	0.321	0.08293
	0.322	0.0831
	0.322	0.08319
	0.323	0.08328
	0.323	0.08384
	0.325	0.08428
	0.325	0.0845
	0.326	0.08467
	0.326	0.08519
	0.327	0.08572
	0.327	0.08607
	0.328	0.08633
	0.33	0.08659
	0.33	0.08694
	0.331	0.08724
	0.331	0.08763
	0.331	0.08798
	0.332	0.08807
	0.332	0.08833
	0.333	0.08859
	0.333	0.08894
	0.335	0.08959
	0.335	0.08999
	0.336	0.09025
	0.336	0.09068
	0.337	0.09099
	0.337	0.09125
	0.338	0.09164
	0.34	0.09195
	0.34	0.09238
	0.341	0.09269
	0.341	0.09299
	0.342	0.09325
	0.342	0.09378
	0.343	0.09438
	0.343	0.09473
	0.345	0.09495
	0.345	0.09517
	0.345	0.09574
	0.346	0.096
	0.346	0.0963
	0.347	0.09626
	0.347	0.09643
	0.348	0.09656
	0.348	0.09691
	0.35	0.09722
	0.35	0.09778
	0.351	0.09809
	0.351	0.09852
	0.352	0.09883
	0.352	0.09944
	0.353	0.09974
	0.353	0.10009
	0.355	0.1004
	0.355	0.10092
	0.356	0.10127
	0.357	0.10166
	0.357	0.10205
	0.359	0.10231
	0.359	0.10257
	0.359	0.10288
	0.36	0.10318
	0.36	0.1034
	0.361	0.10358
	0.361	0.10397
	0.362	0.1044
	0.362	0.10475
	0.364	0.10514
	0.364	0.10545
	0.365	0.10558
	0.365	0.10575
	0.366	0.10588
	0.366	0.10645
	0.367	0.10675
	0.367	0.10723
	0.369	0.10758
	0.369	0.10797
	0.37	0.10845
	0.37	0.1088
	0.371	0.10915
	0.371	0.10954
	0.372	0.10976
	0.372	0.11024
	0.374	0.11059
	0.374	0.11089
	0.375	0.11133
	0.375	0.11181
	0.376	0.11216
	0.376	0.1125
	0.377	0.11316
	0.377	0.11316
	0.377	0.11324
	0.379	0.11372
	0.38	0.1142
	0.38	0.11455
	0.38	0.11516
	0.381	0.1156
	0.381	0.11599
	0.382	0.11625
	0.382	0.11651
	0.384	0.1169
	0.385	0.1173
	0.385	0.11777
	0.386	0.11817
	0.386	0.11856
	0.387	0.11895
	0.387	0.11912
	0.389	0.11934
	0.389	0.11956
	0.39	0.12
	0.39	0.12034
	0.391	0.12069
	0.391	0.12104
	0.392	0.12161
	0.392	0.12213
	0.394	0.12257
	0.394	0.12257
	0.395	0.12274
	0.395	0.123
	0.396	0.12374
	0.396	0.12422
	0.397	0.12483
	0.397	0.12509
	0.399	0.12527
	0.399	0.12553
	0.4	0.12609
	0.4	0.12631
	0.401	0.12649
	0.401	0.12649
	0.402	0.12692
	0.402	0.12757
	0.404	0.12797
	0.404	0.1284
	0.405	0.12858
	0.405	0.12897
	0.406	0.12932
	0.406	0.12945
	0.407	0.12966
	0.407	0.12988
	0.409	0.13045
	0.409	0.13097
	0.41	0.13141
	0.41	0.1318
	0.411	0.13228
	0.411	0.13284
	0.412	0.13328
	0.412	0.1335
	0.412	0.1338
	0.414	0.13398
	0.414	0.13419
	0.415	0.1345
	0.415	0.13467
	0.416	0.13507
	0.416	0.13524
	0.417	0.13568
	0.417	0.13615
	0.419	0.13655
	0.42	0.13685
	0.42	0.13724
	0.421	0.13816
	0.421	0.13816
	0.422	0.13903
	0.422	0.13955
	0.424	0.13964
	0.424	0.14016
	0.425	0.14064
	0.426	0.14121
	0.426	0.1416
	0.427	0.14177
	0.427	0.14221
	0.429	0.14264
	0.429	0.14321
	0.43	0.14352
	0.43	0.14373
	0.43	0.14404
	0.431	0.14443
	0.431	0.14469
	0.432	0.14521
	0.432	0.14534
	0.434	0.14582
	0.434	0.14613
	0.435	0.14661
	0.435	0.14696
	0.436	0.14735
	0.437	0.14787
	0.437	0.14857
	0.439	0.14913
	0.439	0.14966
	0.44	0.15005
	0.44	0.15035
	0.441	0.15088
	0.441	0.15127
	0.442	0.15179
	0.442	0.15201
	0.444	0.15244
	0.444	0.15271
	0.445	0.1531
	0.445	0.15336
	0.445	0.15362
	0.446	0.15388
	0.446	0.15432
	0.448	0.1548
	0.448	0.15532
	0.449	0.15562
	0.449	0.15602
	0.45	0.15636
	0.45	0.15658
	0.451	0.15702
	0.453	0.15754
	0.453	0.15846
	0.454	0.15906
	0.454	0.15967
	0.455	0.16015
	0.456	0.16072
	0.456	0.16116
	0.458	0.16159
	0.458	0.16194
	0.459	0.16238
	0.459	0.16281
	0.46	0.16325
	0.46	0.16377
	0.461	0.16407
	0.461	0.16438
	0.463	0.16473
	0.463	0.16499
	0.464	0.16547
	0.464	0.1659
	0.465	0.16647
	0.465	0.16695
	0.466	0.16751
	0.466	0.1686
	0.468	0.16913
	0.469	0.16956
	0.469	0.17004
	0.47	0.17052
	0.47	0.17113
	0.471	0.17174
	0.471	0.17231
	0.473	0.17239
	0.473	0.17257
	0.474	0.17278
	0.474	0.17322
	0.475	0.17379
	0.475	0.17418
	0.476	0.17488
	0.476	0.17518
	0.478	0.17583
	0.478	0.17614
	0.479	0.1767
	0.479	0.17714
	0.48	0.17723
	0.48	0.1774
	0.481	0.17784
	0.481	0.17875
	0.483	0.17941
	0.483	0.17962
	0.484	0.1798
	0.484	0.18006
	0.485	0.18071
	0.485	0.1815
	0.486	0.18224
	0.486	0.18258
	0.488	0.18272
	0.488	0.18302
	0.489	0.18346
	0.489	0.18398
	0.49	0.18411
	0.49	0.1845
	0.491	0.18502
	0.491	0.18555
	0.493	0.18616
	0.494	0.18659
	0.494	0.18733
	0.495	0.18772
	0.495	0.18838
	0.496	0.1886
	0.496	0.18907
	0.498	0.1896
	0.498	0.19029
	0.499	0.19073
	0.499	0.19099
	0.5	0.19121
	0.5	0.19156
	0.5	0.19178
	0.501	0.19199
	0.503	0.19208
	0.503	0.19265
	0.504	0.19347
	0.504	0.1943
	0.505	0.19495
	0.505	0.19517
	0.506	0.1957
	0.506	0.19604
	0.508	0.19652
	0.508	0.19696
	0.509	0.19739
	0.51	0.19818
	0.51	0.19853
	0.511	0.19905
	0.511	0.19918
	0.513	0.20022
	0.513	0.20022
	0.513	0.20118
	0.514	0.20153
	0.514	0.20179
	0.515	0.2021
	0.515	0.2024
	0.516	0.20293
	0.516	0.20323
	0.518	0.2034
	0.518	0.20375
	0.519	0.20445
	0.519	0.20523
	0.52	0.2058
	0.521	0.20628
	0.521	0.20671
	0.523	0.20715
	0.523	0.20772
	0.524	0.20824
	0.524	0.20889
	0.525	0.2092
	0.525	0.20981
	0.526	0.21024
	0.526	0.21077
	0.528	0.21098
	0.528	0.21138
	0.529	0.21172
	0.529	0.21233
	0.53	0.21273
	0.53	0.21299
	0.531	0.21312
	0.531	0.21351
	0.533	0.21408
	0.533	0.21464
	0.533	0.2153
	0.534	0.21595
	0.535	0.21656
	0.535	0.21699
	0.536	0.21752
	0.536	0.21795
	0.538	0.2183
	0.538	0.21882
	0.539	0.21939
	0.539	0.22004
	0.54	0.22048
	0.54	0.22087
	0.542	0.22109
	0.542	0.22122
	0.543	0.22157
	0.543	0.22209
	0.543	0.22261
	0.544	0.22305
	0.544	0.22327
	0.545	0.22357
	0.545	0.22392
	0.547	0.22466
	0.547	0.22518
	0.548	0.22562
	0.548	0.22584
	0.549	0.22631
	0.549	0.22679
	0.55	0.2274
	0.55	0.22775
	0.552	0.22823
	0.552	0.22871
	0.553	0.22932
	0.553	0.2298
	0.554	0.23023
	0.554	0.23076
	0.555	0.2318
	0.555	0.23233
	0.557	0.23233
	0.557	0.23307
	0.557	0.23346
	0.558	0.23372
	0.558	0.23459
	0.559	0.23503
	0.56	0.23581
	0.56	0.2362
	0.562	0.23686
	0.562	0.23742
	0.563	0.2379
	0.563	0.23851
	0.564	0.23886
	0.564	0.23929
	0.565	0.23947
	0.565	0.24008
	0.567	0.24073
	0.567	0.24134
	0.568	0.24169
	0.568	0.24199
	0.569	0.24239
	0.569	0.24291
	0.57	0.24356
	0.57	0.24435
	0.572	0.24504
	0.572	0.24535
	0.573	0.24574
	0.573	0.24631
	0.574	0.24692
	0.574	0.2474
	0.575	0.24805
	0.575	0.24853
	0.577	0.24905
	0.577	0.24918
	0.578	0.24992
	0.578	0.25058
	0.579	0.2514
	0.579	0.25188
	0.58	0.25223
	0.58	0.25271
	0.582	0.25297
	0.582	0.25336
	0.583	0.25362
	0.583	0.25419
	0.583	0.25458
	0.584	0.25502
	0.584	0.2551
	0.585	0.2555
	0.585	0.25589
	0.587	0.25641
	0.587	0.2572
	0.588	0.25781
	0.588	0.25868
	0.589	0.25929
	0.59	0.25998
	0.59	0.26033
	0.592	0.2609
	0.592	0.26133
	0.593	0.26203
	0.593	0.26247
	0.594	0.26294
	0.594	0.2636
	0.595	0.26416
	0.595	0.26464
	0.597	0.26482
	0.597	0.26521
	0.598	0.26582
	0.598	0.2663
	0.599	0.267
	0.599	0.267
	0.6	0.26761
	0.6	0.26852
	0.602	0.26891
	0.602	0.26926
	0.603	0.26987
	0.603	0.27057
	0.604	0.27118
	0.605	0.272
	0.605	0.27257
	0.607	0.2734
	0.608	0.27401
	0.608	0.27444
	0.609	0.27497
	0.609	0.27558
	0.61	0.27619
	0.61	0.27649
	0.612	0.27666
	0.612	0.2771
	0.613	0.27754
	0.613	0.27784
	0.613	0.27823
	0.614	0.27845
	0.614	0.27897
	0.615	0.27932
	0.615	0.2798
	0.617	0.28032
	0.617	0.28067
	0.618	0.28128
	0.619	0.28154
	0.619	0.28228
	0.62	0.28285
	0.62	0.28355
	0.622	0.28416
	0.623	0.28477
	0.623	0.28525
	0.624	0.28572
	0.624	0.28599
	0.625	0.28642
	0.625	0.2869
	0.627	0.28764
	0.627	0.28829
	0.628	0.28856
	0.628	0.28869
	0.629	0.2889
	0.629	0.28943
	0.631	0.29008
	0.631	0.2906
	0.632	0.29104
	0.632	0.29139
	0.633	0.29195
	0.633	0.29248
	0.634	0.293
	0.634	0.29352
	0.636	0.29404
	0.636	0.29452
	0.637	0.29496
	0.638	0.29566
	0.638	0.29622
	0.639	0.29683
	0.639	0.29705
	0.641	0.2974
	0.641	0.29757
	0.642	0.29796
	0.642	0.29827
	0.643	0.29862
	0.643	0.29901
	0.644	0.3001
	0.644	0.3001
	0.646	0.30075
	0.646	0.30127
	0.647	0.30175
	0.647	0.30219
	0.648	0.30262
	0.648	0.30293
	0.649	0.30345
	0.649	0.3038
	0.651	0.30437
	0.651	0.30489
	0.652	0.30532
	0.652	0.30567
	0.653	0.30602
	0.653	0.30667
	0.654	0.30724
	0.654	0.30781
	0.656	0.30802
	0.656	0.30837
	0.657	0.30855
	0.657	0.30894
	0.658	0.30938
	0.658	0.30985
	0.659	0.31029
	0.659	0.31068
	0.661	0.31125
	0.662	0.31181
	0.662	0.31251
	0.663	0.31308
	0.663	0.31369
	0.664	0.31412
	0.664	0.31456
	0.666	0.31486
	0.666	0.31517
	0.667	0.3156
	0.667	0.316
	0.668	0.31634
	0.668	0.31643
	0.668	0.31669
	0.669	0.31704
	0.669	0.31739
	0.671	0.31761
	0.671	0.31817
	0.672	0.31852
	0.673	0.31922
	0.673	0.31974
	0.674	0.32039
	0.674	0.32105
	0.676	0.3214
	0.676	0.32205
	0.677	0.32231
	0.677	0.32279
	0.678	0.32318
	0.678	0.32366
	0.679	0.3241
	0.679	0.32436
	0.681	0.32445
	0.681	0.32462
	0.682	0.32484
	0.682	0.32527
	0.683	0.32571
	0.683	0.32619
	0.684	0.32658
	0.684	0.32688
	0.686	0.32715
	0.686	0.32749
	0.687	0.32797
	0.687	0.32854
	0.688	0.3288
	0.688	0.32924
	0.689	0.32967
	0.689	0.33037
	0.691	0.3308
	0.691	0.3315
	0.692	0.33207
	0.693	0.33268
	0.693	0.33311
	0.694	0.33342
	0.694	0.33364
	0.696	0.33394
	0.696	0.33403
	0.696	0.33411
	0.697	0.33438
	0.697	0.33499
	0.698	0.33546
	0.698	0.33594
	0.699	0.33629
	0.699	0.33664
	0.701	0.33699
	0.701	0.33747
	0.702	0.33795
	0.702	0.33825
	0.703	0.33864
	0.703	0.33917
	0.704	0.33973
	0.706	0.34013
	0.706	0.3406
	0.707	0.34108
	0.707	0.34161
	0.708	0.34195
	0.708	0.34243
	0.709	0.34265
	0.709	0.34296
	0.711	0.34326
	0.711	0.3437
	0.712	0.34409
	0.712	0.34426
	0.712	0.34444
	0.713	0.34461
	0.713	0.34492
	0.714	0.34535
	0.714	0.3457
	0.716	0.34583
	0.716	0.34614
	0.717	0.34644
	0.717	0.34692
	0.718	0.34718
	0.718	0.34757
	0.72	0.34797
	0.72	0.34866
	0.721	0.34918
	0.722	0.34997
	0.722	0.35045
	0.723	0.3511
	0.723	0.35149
	0.723	0.35189
	0.725	0.3521
	0.725	0.35228
	0.726	0.35267
	0.726	0.35306
	0.727	0.35363
	0.727	0.35398
	0.728	0.35463
	0.728	0.3555
	0.73	0.3562
	0.73	0.35655
	0.731	0.35668
	0.731	0.35702
	0.732	0.35737
	0.732	0.35803
	0.733	0.35838
	0.733	0.35877
	0.735	0.35951
	0.735	0.35951
	0.736	0.3606
	0.736	0.36112
	0.737	0.36173
	0.737	0.36234
	0.738	0.36286
	0.738	0.3633
	0.74	0.3636
	0.74	0.36404
	0.741	0.36439
	0.741	0.36473
	0.742	0.36469
	0.742	0.36508
	0.743	0.36569
	0.743	0.36678
	0.745	0.36752
	0.745	0.368
	0.746	0.36839
	0.746	0.36887
	0.747	0.36953
	0.747	0.37005
	0.748	0.37061
	0.748	0.37114
	0.748	0.37162
	0.75	0.37188
	0.75	0.37223
	0.751	0.37249
	0.751	0.37284
	0.752	0.37314
	0.752	0.37345
	0.753	0.3741
	0.753	0.37471
	0.755	0.37562
	0.755	0.37619
	0.756	0.37693
	0.756	0.37767
	0.757	0.3785
	0.758	0.37906
	0.758	0.37967
	0.76	0.38041
	0.76	0.3812
	0.761	0.38181
	0.761	0.38224
	0.762	0.38285
	0.762	0.38351
	0.763	0.38425
	0.763	0.38477
	0.765	0.38507
	0.765	0.38538
	0.766	0.38577
	0.766	0.38625
	0.767	0.38673
	0.767	0.38717
	0.768	0.38782
	0.768	0.3883
	0.77	0.38908
	0.771	0.38939
	0.771	0.39
	0.772	0.39048
	0.772	0.39135
	0.773	0.39213
	0.773	0.39278
	0.775	0.39331
	0.776	0.39374
	0.776	0.39413
	0.777	0.39087
	0.778	0.32776
	0.778	0.26578
	0.78	0.20894
	0.78	0.21795
	0.78	0.22205
	0.781	0.22505
	0.781	0.22732
	0.782	0.2288
	0.782	0.23045
	0.783	0.23163
	0.783	0.23298
	0.785	0.2342
	0.785	0.23555
	0.786	0.23694
	0.786	0.23829
	0.787	0.23973
	0.787	0.24121
	0.788	0.24256
	0.788	0.24382
	0.79	0.24535
	0.791	0.24674
	0.791	0.24853
	0.792	0.25005
	0.792	0.25162
	0.793	0.25306
	0.793	0.2545
	0.795	0.2558
	0.795	0.25706
	0.796	0.25833
	0.796	0.25955
	0.797	0.26094
	0.797	0.26216
	0.798	0.2636
	0.798	0.26486
	0.798	0.26617
	0.8	0.26747
	0.801	0.26887
	0.801	0.27026
	0.802	0.27157
	0.802	0.27274
	0.803	0.27418
	0.803	0.27579
	0.805	0.27723
	0.806	0.2788
	0.806	0.28006
	0.806	0.28154
	0.807	0.28263
	0.807	0.2839
	0.809	0.28472
	0.809	0.28559
	0.81	0.28642
	0.81	0.28742
	0.811	0.28851
	0.811	0.28964
	0.812	0.29078
	0.814	0.29187
	0.814	0.29282
	0.814	0.29391
	0.815	0.29474
	0.815	0.29583
	0.816	0.29653
	0.816	0.29762
	0.817	0.29862
	0.819	0.29979
	0.819	0.30066
	0.819	0.30136
	0.82	0.30228
	0.821	0.30323
	0.821	0.30428
	0.822	0.3055
	0.822	0.30646
	0.824	0.3075
	0.824	0.3082
	0.825	0.30903
	0.825	0.31064
	0.826	0.31064
	0.826	0.31247
	0.827	0.31325
	0.827	0.31399
	0.829	0.31482
	0.829	0.31569
	0.83	0.31674
	0.831	0.31756
	0.831	0.31861
	0.832	0.31952
	0.832	0.32039
	0.834	0.321
	0.834	0.32161
	0.835	0.32231
	0.835	0.32301
	0.835	0.3237
	0.836	0.32418
	0.836	0.32462
	0.837	0.32501
	0.837	0.32545
	0.839	0.32619
	0.839	0.32697
	0.84	0.32802
	0.84	0.32902
	0.841	0.32985
	0.841	0.3308
	0.842	0.33146
	0.842	0.3322
	0.844	0.33294
	0.844	0.33394
	0.845	0.33494
	0.846	0.33581
	0.846	0.33655
	0.847	0.33725
	0.847	0.33786
	0.849	0.33834
	0.849	0.33934
	0.849	0.34008
	0.85	0.341
	0.85	0.34143
	0.851	0.34204
	0.851	0.34256
	0.852	0.34322
	0.852	0.34383
	0.854	0.34461
	0.854	0.3454
	0.855	0.34631
	0.855	0.34705
	0.856	0.34792
	0.856	0.34888
	0.857	0.34979
	0.859	0.35058
	0.859	0.35128
	0.86	0.35215
	0.86	0.35293
	0.861	0.35398
	0.861	0.35485
	0.862	0.35563
	0.862	0.35611
	0.864	0.35672
	0.864	0.3572
	0.864	0.35781
	0.865	0.35838
	0.865	0.35898
	0.866	0.35938
	0.866	0.35999
	0.867	0.36068
	0.867	0.36151
	0.869	0.36221
	0.869	0.36343
	0.87	0.36343
	0.87	0.36486
	0.871	0.36552
	0.871	0.36626
	0.872	0.36713
	0.874	0.36787
	0.874	0.36848
	0.875	0.36926
	0.875	0.37014
	0.876	0.37092
	0.876	0.37166
	0.877	0.37231
	0.877	0.37305
	0.877	0.37345
	0.879	0.37427
	0.879	0.37501
	0.88	0.37554
	0.88	0.37593
	0.881	0.37645
	0.881	0.37737
	0.882	0.37789
	0.882	0.37841
	0.882	0.37915
	0.884	0.37989
	0.884	0.38068
	0.885	0.38111
	0.886	0.38194
	0.886	0.38259
	0.887	0.38359
	0.887	0.38446
	0.889	0.38529
	0.889	0.38595
	0.89	0.38695
	0.89	0.38791
	0.891	0.38873
	0.891	0.38913
	0.891	0.3896
	0.892	0.39008
	0.892	0.39056
	0.894	0.3913
	0.894	0.39204
	0.895	0.393
	0.896	0.39405
	0.896	0.39518
	0.898	0.39614
	0.898	0.39688
	0.899	0.39766
	0.899	0.39853
	0.9	0.39923
	0.9	0.40006
	0.901	0.40093
	0.901	0.40197
	0.903	0.40289
	0.903	0.4035
	0.904	0.4042
	0.904	0.40498
	0.905	0.40602
	0.905	0.40685
	0.906	0.40772
	0.906	0.40873
	0.908	0.40947
	0.908	0.41021
	0.909	0.41082
	0.909	0.41164
	0.91	0.41234
	0.91	0.41304
	0.911	0.41417
	0.911	0.4153
	0.913	0.4163
	0.913	0.41709
	0.914	0.41818
	0.914	0.42027
	0.915	0.42096
	0.915	0.42184
	0.916	0.42253
	0.916	0.42323
	0.918	0.42384
	0.918	0.42458
	0.919	0.42549
	0.919	0.42619
	0.919	0.42702
	0.92	0.42767
	0.92	0.42854
	0.921	0.42933
	0.921	0.43029
	0.923	0.43111
	0.924	0.43211
	0.924	0.4329
	0.925	0.43412
	0.925	0.43508
	0.926	0.43625
	0.926	0.43704
	0.928	0.43799
	0.928	0.43882
	0.929	0.43995
	0.929	0.44091
	0.93	0.44205
	0.931	0.443
	0.931	0.44414
	0.931	0.44496
	0.933	0.44557
	0.933	0.44644
	0.934	0.44723
	0.934	0.4481
	0.935	0.4488
	0.935	0.44954
	0.936	0.45045
	0.936	0.45119
	0.938	0.45202
	0.938	0.45293
	0.939	0.45385
	0.939	0.45485
	0.94	0.45594
	0.94	0.45703
	0.941	0.45816
	0.943	0.45908
	0.943	0.45999
	0.944	0.46095
	0.944	0.46191
	0.945	0.46286
	0.945	0.46382
	0.945	0.46469
	0.946	0.46561
	0.946	0.46613
	0.948	0.46683
	0.948	0.46739
	0.949	0.46818
	0.949	0.46883
	0.949	0.46966
	0.95	0.47062
	0.951	0.47153
	0.951	0.47227
	0.953	0.47319
	0.953	0.47423
	0.954	0.47541
	0.954	0.47619
	0.955	0.47706
	0.955	0.47802
	0.956	0.47924
	0.958	0.48046
	0.958	0.48172
	0.959	0.48312
	0.959	0.48551
	0.96	0.48634
	0.96	0.48717
	0.961	0.48804
	0.961	0.48895
	0.963	0.48965
	0.963	0.49039
	0.964	0.491
	0.964	0.492
	0.965	0.49296
	0.965	0.49388
	0.966	0.49453
	0.966	0.49544
	0.968	0.49649
	0.969	0.4974
	0.969	0.49806
	0.97	0.49906
	0.97	0.50015
	0.971	0.50146
	0.973	0.50224
	0.973	0.50307
	0.974	0.50385
	0.974	0.50494
	0.975	0.50581
	0.975	0.50664
	0.976	0.50716
	0.976	0.5079
	0.978	0.50864
	0.978	0.50938
	0.979	0.51008
	0.979	0.51095
	0.98	0.51191
	0.98	0.51274
	0.981	0.51365
	0.981	0.51457
	0.983	0.51557
	0.983	0.51639
	0.984	0.51718
	0.984	0.51783
	0.985	0.51844
	0.985	0.51914
	0.987	0.51988
	0.987	0.52066
	0.988	0.52153
	0.988	0.52271
	0.989	0.52362
	0.989	0.52441
	0.99	0.52511
	0.99	0.52624
	0.992	0.52728
	0.992	0.52811
	0.993	0.52881
	0.993	0.52955
	0.994	0.53051
	0.994	0.5312
	0.995	0.53221
	0.997	0.53316
	0.997	0.53421
	0.998	0.53512
	0.998	0.53599
	0.999	0.53691
	0.999	0.53791
	1	0.53883
	1	0.53983

[truncated: 9 more sheets: Supplementary Figure 6b,c, Supplementary Figure 7b, Supplementary Figure 8b,d, Supplementary Figure 9b,c,d, Supplementary Figure 10b,c,d, Supplementary Figure 11 a,b,c, Supplement Figure 12a,b,c,e, Supplement Figure 13b,c,d,e, Supplement Table 1]
